# Supplementary material for: Increasing the Chemical Space of L-SIGN Specific Glycomimetics
Source: J Med Chem. 2025 Oct 18;68(21):22530–46. doi: 10.1021/acs.jmedchem.5c01448 (PMC12621191; doi:10.1021/acs.jmedchem.5c01448)
Supplement: Supplementary file 2 [file jm5c01448_si_002.zip]

Archive with 5 entries (4 files):
- PDB-DOCKING/
- PDB-DOCKING/Fig SI-5bottom (LSIGN-Man101-XPpose1).pdb
- PDB-DOCKING/Fig SI-5top (LSIGN-Man100-XPpose1).pdb
- PDB-DOCKING/Fig SI-6a (LSIGN-Man79-XPpose1).pdb
- PDB-DOCKING/Fig SI-6b (DCSIGN-Man79-XP).pdb
