# Supplementary material for: Increasing the Chemical Space of L-SIGN Specific Glycomimetics
Source: J Med Chem. 2025 Oct 18;68(21):22530–46. doi: 10.1021/acs.jmedchem.5c01448 (PMC12621191; doi:10.1021/acs.jmedchem.5c01448)
Supplement: Supplementary file 2 [file jm5c01448_si_002.zip › PDB-DOCKING/Fig SI-5bottom (LSIGN-Man101-XPpose1).pdb]

HEADER    ----                                    09-FEB-23   XXXX
TITLE      MOLREP --- /Vers 11.7.03; 13.07.2020/
EXPDTA    X-RAY DIFFRACTION
REMARK   2 RESOLUTION.    2.10 ANGSTROMS
REMARK   3  R VALUE : 0.162570
REMARK   3  FREE R VALUE : 0.217500
REMARK   4 XXXX COMPLIES WITH FORMAT V. 3.0, 1-DEC-2006
REMARK 200  TEMPERATURE           (KELVIN) : 100.00
REMARK 200  PH                             : NULL
REMARK 350 BIOMOLECULE: 1
REMARK 350 APPLY THE FOLLOWING TO CHAINS: A
REMARK 350   BIOMT1  1   1.000000 0.000000 0.000000   0.000000
REMARK 350   BIOMT2  1   0.000000 1.000000 0.000000   0.000000
REMARK 350   BIOMT3  1   0.000000 0.000000 1.000000   0.000000
REMARK 350 BIOMOLECULE: 2
REMARK 350 APPLY THE FOLLOWING TO CHAINS: B
REMARK 350   BIOMT1  1   1.000000 0.000000 0.000000   0.000000
REMARK 350   BIOMT2  1   0.000000 1.000000 0.000000   0.000000
REMARK 350   BIOMT3  1   0.000000 0.000000 1.000000   0.000000
REMARK 350 BIOMOLECULE: 3
REMARK 350 APPLY THE FOLLOWING TO CHAINS: C
REMARK 350   BIOMT1  1   1.000000 0.000000 0.000000   0.000000
REMARK 350   BIOMT2  1   0.000000 1.000000 0.000000   0.000000
REMARK 350   BIOMT3  1   0.000000 0.000000 1.000000   0.000000
REMARK 350 BIOMOLECULE: 4
REMARK 350 APPLY THE FOLLOWING TO CHAINS: D
REMARK 350   BIOMT1  1   1.000000 0.000000 0.000000   0.000000
REMARK 350   BIOMT2  1   0.000000 1.000000 0.000000   0.000000
REMARK 350   BIOMT3  1   0.000000 0.000000 1.000000   0.000000
REMARK 350 BIOMOLECULE: 5
REMARK 350 APPLY THE FOLLOWING TO CHAINS: E
REMARK 350   BIOMT1  1   1.000000 0.000000 0.000000   0.000000
REMARK 350   BIOMT2  1   0.000000 1.000000 0.000000   0.000000
REMARK 350   BIOMT3  1   0.000000 0.000000 1.000000   0.000000
REMARK 350 BIOMOLECULE: 6
REMARK 350 APPLY THE FOLLOWING TO CHAINS: F
REMARK 350   BIOMT1  1   1.000000 0.000000 0.000000   0.000000
REMARK 350   BIOMT2  1   0.000000 1.000000 0.000000   0.000000
REMARK 350   BIOMT3  1   0.000000 0.000000 1.000000   0.000000
REMARK 888
REMARK 888 WRITTEN BY MAESTRO (A PRODUCT OF SCHRODINGER, LLC)
CRYST1   33.430   48.890   35.670  90.00 103.53  90.00 P 1 21 1      0
ATOM      1  N   ARG A 266      10.016  -8.558 -22.383  1.00 41.85           N1+
ATOM      2  CA  ARG A 266       8.887  -9.092 -21.543  0.50 39.02           C  
ATOM      3  C   ARG A 266       7.875  -7.936 -21.358  1.00 38.65           C  
ATOM      4  O   ARG A 266       8.148  -6.777 -21.683  1.00 39.44           O  
ATOM      5  CB  ARG A 266       9.401  -9.681 -20.206  0.50 37.75           C  
ATOM      6  CG  ARG A 266      10.337 -10.893 -20.385  0.50 40.25           C  
ATOM      7  CD  ARG A 266       9.614 -12.218 -20.691  0.50 40.05           C  
ATOM      8  NE  ARG A 266       8.970 -12.785 -19.498  0.50 38.69           N  
ATOM      9  CZ  ARG A 266       9.566 -13.619 -18.627  0.50 39.03           C  
ATOM     10  NH2 ARG A 266       8.891 -14.051 -17.557  0.50 37.79           N1+
ATOM     11  NH1 ARG A 266      10.830 -14.028 -18.805  0.50 39.61           N  
ATOM     12  H1  ARG A 266       9.640  -8.214 -23.256  1.00  0.00           H  
ATOM     13  H2  ARG A 266      10.469  -7.807 -21.883  1.00  0.00           H  
ATOM     14  H3  ARG A 266      10.677  -9.299 -22.564  1.00  0.00           H  
ATOM     15  HA  ARG A 266       8.429  -9.861 -22.166  1.00  0.00           H  
ATOM     16  HB3 ARG A 266       8.567  -9.967 -19.562  1.00  0.00           H  
ATOM     17  HB2 ARG A 266       9.939  -8.904 -19.662  1.00  0.00           H  
ATOM     18  HG3 ARG A 266      10.815 -11.024 -19.413  1.00  0.00           H  
ATOM     19  HG2 ARG A 266      11.156 -10.707 -21.080  1.00  0.00           H  
ATOM     20  HD3 ARG A 266      10.213 -12.927 -21.262  1.00  0.00           H  
ATOM     21  HD2 ARG A 266       8.759 -11.986 -21.326  1.00  0.00           H  
ATOM     22  HE  ARG A 266       8.029 -12.473 -19.306  1.00  0.00           H  
ATOM     23 HH22 ARG A 266       9.320 -14.687 -16.901  1.00  0.00           H  
ATOM     24 HH21 ARG A 266       7.972 -13.683 -17.347  1.00  0.00           H  
ATOM     25 HH12 ARG A 266      11.266 -14.655 -18.144  1.00  0.00           H  
ATOM     26 HH11 ARG A 266      11.353 -13.717 -19.611  1.00  0.00           H  
ATOM     27  N   HIS A 267       6.687  -8.305 -20.855  1.00 36.22           N  
ATOM     28  CA  HIS A 267       5.524  -7.433 -20.727  1.00 31.91           C  
ATOM     29  C   HIS A 267       5.133  -7.212 -19.265  1.00 30.66           C  
ATOM     30  O   HIS A 267       5.301  -8.097 -18.424  1.00 31.92           O  
ATOM     31  CB  HIS A 267       4.342  -8.067 -21.487  1.00 32.18           C  
ATOM     32  CG  HIS A 267       4.390  -7.868 -22.979  1.00 31.35           C  
ATOM     33  ND1 HIS A 267       4.328  -8.915 -23.882  1.00 30.26           N  
ATOM     34  CE1 HIS A 267       4.378  -8.383 -25.106  1.00 33.52           C  
ATOM     35  NE2 HIS A 267       4.454  -7.057 -25.100  1.00 29.93           N  
ATOM     36  CD2 HIS A 267       4.462  -6.724 -23.744  1.00 32.65           C  
ATOM     37  H   HIS A 267       6.533  -9.267 -20.580  1.00  0.00           H  
ATOM     38  HA  HIS A 267       5.728  -6.450 -21.157  1.00  0.00           H  
ATOM     39  HB3 HIS A 267       3.399  -7.643 -21.144  1.00  0.00           H  
ATOM     40  HB2 HIS A 267       4.280  -9.134 -21.270  1.00  0.00           H  
ATOM     41  HD1 HIS A 267       4.247  -9.901 -23.665  1.00  0.00           H  
ATOM     42  HE1 HIS A 267       4.347  -8.972 -26.011  1.00  0.00           H  
ATOM     43  HD2 HIS A 267       4.513  -5.693 -23.425  1.00  0.00           H  
ATOM     44  N   CYS A 268       4.553  -6.027 -19.038  1.00 28.75           N  
ATOM     45  CA  CYS A 268       3.837  -5.632 -17.829  1.00 28.27           C  
ATOM     46  C   CYS A 268       2.392  -5.213 -18.191  1.00 28.35           C  
ATOM     47  O   CYS A 268       2.120  -4.902 -19.355  1.00 27.24           O  
ATOM     48  CB  CYS A 268       4.598  -4.461 -17.168  1.00 30.66           C  
ATOM     49  SG  CYS A 268       6.214  -4.897 -16.483  1.00 29.50           S  
ATOM     50  H   CYS A 268       4.462  -5.378 -19.807  1.00  0.00           H  
ATOM     51  HA  CYS A 268       3.798  -6.488 -17.160  1.00  0.00           H  
ATOM     52  HB3 CYS A 268       4.020  -4.051 -16.344  1.00  0.00           H  
ATOM     53  HB2 CYS A 268       4.733  -3.644 -17.877  1.00  0.00           H  
ATOM     54  N   PRO A 269       1.481  -5.159 -17.188  1.00 29.60           N  
ATOM     55  CA  PRO A 269       0.156  -4.540 -17.380  1.00 27.93           C  
ATOM     56  C   PRO A 269       0.246  -3.023 -17.646  1.00 31.79           C  
ATOM     57  O   PRO A 269       1.266  -2.403 -17.338  1.00 27.89           O  
ATOM     58  CB  PRO A 269      -0.602  -4.840 -16.075  1.00 30.63           C  
ATOM     59  CG  PRO A 269       0.259  -5.819 -15.295  1.00 29.97           C  
ATOM     60  CD  PRO A 269       1.668  -5.580 -15.799  1.00 28.73           C  
ATOM     61  HA  PRO A 269      -0.340  -5.039 -18.213  1.00  0.00           H  
ATOM     62  HB3 PRO A 269      -1.596  -5.244 -16.268  1.00  0.00           H  
ATOM     63  HB2 PRO A 269      -0.752  -3.935 -15.491  1.00  0.00           H  
ATOM     64  HG3 PRO A 269      -0.021  -6.834 -15.563  1.00  0.00           H  
ATOM     65  HG2 PRO A 269       0.155  -5.711 -14.216  1.00  0.00           H  
ATOM     66  HD2 PRO A 269       2.141  -4.779 -15.234  1.00  0.00           H  
ATOM     67  HD3 PRO A 269       2.263  -6.484 -15.676  1.00  0.00           H  
ATOM     68  N   LYS A 270      -0.832  -2.458 -18.210  1.00 33.56           N  
ATOM     69  CA  LYS A 270      -0.976  -1.030 -18.492  1.00 38.79           C  
ATOM     70  C   LYS A 270      -0.825  -0.173 -17.219  1.00 36.43           C  
ATOM     71  O   LYS A 270      -1.528  -0.415 -16.238  1.00 38.29           O  
ATOM     72  CB  LYS A 270      -2.330  -0.791 -19.200  1.00 41.09           C  
ATOM     73  CG  LYS A 270      -2.579   0.681 -19.574  1.00 50.32           C  
ATOM     74  CD  LYS A 270      -3.969   0.951 -20.165  1.00 57.12           C  
ATOM     75  CE  LYS A 270      -4.209   2.443 -20.453  1.00 63.62           C  
ATOM     76  NZ  LYS A 270      -4.140   3.266 -19.229  1.00 67.07           N1+
ATOM     77  H   LYS A 270      -1.629  -3.041 -18.444  1.00  0.00           H  
ATOM     78  HA  LYS A 270      -0.181  -0.763 -19.190  1.00  0.00           H  
ATOM     79  HB3 LYS A 270      -3.139  -1.141 -18.556  1.00  0.00           H  
ATOM     80  HB2 LYS A 270      -2.380  -1.400 -20.104  1.00  0.00           H  
ATOM     81  HG3 LYS A 270      -1.810   1.015 -20.271  1.00  0.00           H  
ATOM     82  HG2 LYS A 270      -2.474   1.297 -18.686  1.00  0.00           H  
ATOM     83  HD3 LYS A 270      -4.736   0.582 -19.482  1.00  0.00           H  
ATOM     84  HD2 LYS A 270      -4.086   0.382 -21.088  1.00  0.00           H  
ATOM     85  HE3 LYS A 270      -5.190   2.578 -20.908  1.00  0.00           H  
ATOM     86  HE2 LYS A 270      -3.472   2.813 -21.167  1.00  0.00           H  
ATOM     87  HZ1 LYS A 270      -3.221   3.192 -18.807  1.00  0.00           H  
ATOM     88  HZ2 LYS A 270      -4.316   4.234 -19.455  1.00  0.00           H  
ATOM     89  HZ3 LYS A 270      -4.826   2.948 -18.559  1.00  0.00           H  
ATOM     90  N   ASP A 271       0.077   0.821 -17.288  1.00 37.45           N  
ATOM     91  CA  ASP A 271       0.413   1.772 -16.216  1.00 40.36           C  
ATOM     92  C   ASP A 271       1.303   1.170 -15.100  1.00 36.13           C  
ATOM     93  O   ASP A 271       1.394   1.757 -14.021  1.00 39.52           O  
ATOM     94  CB  ASP A 271      -0.787   2.597 -15.658  1.00 44.20           C  
ATOM     95  CG  ASP A 271      -1.732   3.190 -16.716  1.00 46.46           C  
ATOM     96  OD1 ASP A 271      -1.265   3.490 -17.837  1.00 52.12           O  
ATOM     97  OD2 ASP A 271      -2.917   3.391 -16.373  1.00 46.42           O1-
ATOM     98  H   ASP A 271       0.584   0.954 -18.150  1.00  0.00           H  
ATOM     99  HA  ASP A 271       1.068   2.494 -16.705  1.00  0.00           H  
ATOM    100  HB3 ASP A 271      -0.420   3.423 -15.048  1.00  0.00           H  
ATOM    101  HB2 ASP A 271      -1.374   1.954 -15.001  1.00  0.00           H  
ATOM    102  N   TRP A 272       1.987   0.047 -15.394  1.00 28.65           N  
ATOM    103  CA  TRP A 272       3.059  -0.528 -14.576  1.00 26.42           C  
ATOM    104  C   TRP A 272       4.394  -0.332 -15.311  1.00 28.59           C  
ATOM    105  O   TRP A 272       4.454  -0.506 -16.530  1.00 30.73           O  
ATOM    106  CB  TRP A 272       2.832  -2.036 -14.335  1.00 26.50           C  
ATOM    107  CG  TRP A 272       1.628  -2.480 -13.552  1.00 26.64           C  
ATOM    108  CD1 TRP A 272       0.340  -2.188 -13.838  1.00 27.89           C  
ATOM    109  NE1 TRP A 272      -0.497  -2.816 -12.942  1.00 26.32           N  
ATOM    110  CE2 TRP A 272       0.211  -3.550 -12.017  1.00 26.63           C  
ATOM    111  CD2 TRP A 272       1.578  -3.359 -12.386  1.00 23.93           C  
ATOM    112  CE3 TRP A 272       2.548  -4.000 -11.581  1.00 23.62           C  
ATOM    113  CZ3 TRP A 272       2.185  -4.757 -10.449  1.00 23.60           C  
ATOM    114  CH2 TRP A 272       0.827  -4.923 -10.116  1.00 22.46           C  
ATOM    115  CZ2 TRP A 272      -0.169  -4.329 -10.912  1.00 22.30           C  
ATOM    116  H   TRP A 272       1.848  -0.390 -16.295  1.00  0.00           H  
ATOM    117  HA  TRP A 272       3.110  -0.029 -13.608  1.00  0.00           H  
ATOM    118  HB3 TRP A 272       3.705  -2.440 -13.820  1.00  0.00           H  
ATOM    119  HB2 TRP A 272       2.793  -2.548 -15.292  1.00  0.00           H  
ATOM    120  HD1 TRP A 272       0.022  -1.574 -14.663  1.00  0.00           H  
ATOM    121  HE1 TRP A 272      -1.503  -2.724 -12.982  1.00  0.00           H  
ATOM    122  HE3 TRP A 272       3.589  -3.873 -11.820  1.00  0.00           H  
ATOM    123  HZ3 TRP A 272       2.950  -5.209  -9.835  1.00  0.00           H  
ATOM    124  HH2 TRP A 272       0.549  -5.501  -9.250  1.00  0.00           H  
ATOM    125  HZ2 TRP A 272      -1.213  -4.447 -10.665  1.00  0.00           H  
ATOM    126  N   THR A 273       5.444   0.001 -14.546  1.00 27.26           N  
ATOM    127  CA  THR A 273       6.795   0.258 -15.046  1.00 27.94           C  
ATOM    128  C   THR A 273       7.655  -1.013 -14.933  1.00 29.08           C  
ATOM    129  O   THR A 273       7.740  -1.583 -13.847  1.00 27.75           O  
ATOM    130  CB  THR A 273       7.474   1.373 -14.204  1.00 28.60           C  
ATOM    131  OG1 THR A 273       6.720   2.563 -14.329  1.00 30.46           O  
ATOM    132  CG2 THR A 273       8.926   1.709 -14.597  1.00 28.58           C  
ATOM    133  H   THR A 273       5.320   0.083 -13.545  1.00  0.00           H  
ATOM    134  HA  THR A 273       6.755   0.580 -16.089  1.00  0.00           H  
ATOM    135  HB  THR A 273       7.457   1.097 -13.148  1.00  0.00           H  
ATOM    136  HG1 THR A 273       5.831   2.397 -14.007  1.00  0.00           H  
ATOM    137 HG21 THR A 273       9.294   2.562 -14.027  1.00  0.00           H  
ATOM    138 HG22 THR A 273       9.606   0.880 -14.404  1.00  0.00           H  
ATOM    139 HG23 THR A 273       9.001   1.961 -15.655  1.00  0.00           H  
ATOM    140  N   PHE A 274       8.293  -1.415 -16.046  1.00 26.74           N  
ATOM    141  CA  PHE A 274       9.237  -2.535 -16.092  1.00 26.24           C  
ATOM    142  C   PHE A 274      10.609  -2.127 -15.525  1.00 25.70           C  
ATOM    143  O   PHE A 274      11.111  -1.056 -15.868  1.00 24.97           O  
ATOM    144  CB  PHE A 274       9.351  -3.044 -17.549  1.00 28.30           C  
ATOM    145  CG  PHE A 274      10.281  -4.230 -17.778  1.00 27.37           C  
ATOM    146  CD1 PHE A 274      11.655  -4.027 -18.036  1.00 27.64           C  
ATOM    147  CE1 PHE A 274      12.511  -5.114 -18.159  1.00 27.15           C  
ATOM    148  CZ  PHE A 274      12.025  -6.406 -18.013  1.00 28.05           C  
ATOM    149  CD2 PHE A 274       9.815  -5.548 -17.583  1.00 27.05           C  
ATOM    150  CE2 PHE A 274      10.685  -6.622 -17.720  1.00 27.79           C  
ATOM    151  H   PHE A 274       8.182  -0.893 -16.902  1.00  0.00           H  
ATOM    152  HA  PHE A 274       8.831  -3.347 -15.488  1.00  0.00           H  
ATOM    153  HB3 PHE A 274       9.674  -2.227 -18.197  1.00  0.00           H  
ATOM    154  HB2 PHE A 274       8.361  -3.327 -17.907  1.00  0.00           H  
ATOM    155  HD1 PHE A 274      12.046  -3.025 -18.140  1.00  0.00           H  
ATOM    156  HE1 PHE A 274      13.558  -4.952 -18.367  1.00  0.00           H  
ATOM    157  HZ  PHE A 274      12.695  -7.247 -18.114  1.00  0.00           H  
ATOM    158  HD2 PHE A 274       8.782  -5.732 -17.336  1.00  0.00           H  
ATOM    159  HE2 PHE A 274      10.323  -7.629 -17.589  1.00  0.00           H  
ATOM    160  N   PHE A 275      11.209  -3.020 -14.723  1.00 26.60           N  
ATOM    161  CA  PHE A 275      12.582  -2.910 -14.240  1.00 28.03           C  
ATOM    162  C   PHE A 275      13.099  -4.300 -13.845  1.00 27.70           C  
ATOM    163  O   PHE A 275      12.597  -4.879 -12.882  1.00 25.45           O  
ATOM    164  CB  PHE A 275      12.691  -1.862 -13.106  1.00 29.16           C  
ATOM    165  CG  PHE A 275      14.066  -1.717 -12.476  1.00 29.11           C  
ATOM    166  CD1 PHE A 275      15.045  -0.919 -13.104  1.00 31.51           C  
ATOM    167  CE1 PHE A 275      16.328  -0.851 -12.579  1.00 30.12           C  
ATOM    168  CZ  PHE A 275      16.663  -1.595 -11.455  1.00 28.92           C  
ATOM    169  CD2 PHE A 275      14.432  -2.496 -11.357  1.00 29.83           C  
ATOM    170  CE2 PHE A 275      15.725  -2.426 -10.857  1.00 32.13           C  
ATOM    171  H   PHE A 275      10.717  -3.867 -14.465  1.00  0.00           H  
ATOM    172  HA  PHE A 275      13.199  -2.558 -15.070  1.00  0.00           H  
ATOM    173  HB3 PHE A 275      11.968  -2.082 -12.321  1.00  0.00           H  
ATOM    174  HB2 PHE A 275      12.410  -0.883 -13.494  1.00  0.00           H  
ATOM    175  HD1 PHE A 275      14.797  -0.350 -13.988  1.00  0.00           H  
ATOM    176  HE1 PHE A 275      17.071  -0.223 -13.049  1.00  0.00           H  
ATOM    177  HZ  PHE A 275      17.665  -1.544 -11.058  1.00  0.00           H  
ATOM    178  HD2 PHE A 275      13.712  -3.154 -10.891  1.00  0.00           H  
ATOM    179  HE2 PHE A 275      16.007  -3.029 -10.007  1.00  0.00           H  
ATOM    180  N   GLN A 276      14.106  -4.792 -14.590  1.00 27.66           N  
ATOM    181  CA  GLN A 276      14.884  -6.011 -14.330  1.00 27.14           C  
ATOM    182  C   GLN A 276      14.036  -7.284 -14.101  1.00 25.18           C  
ATOM    183  O   GLN A 276      14.236  -7.995 -13.115  1.00 26.00           O  
ATOM    184  CB  GLN A 276      15.927  -5.756 -13.212  1.00 30.44           C  
ATOM    185  CG  GLN A 276      17.000  -4.718 -13.610  1.00 32.74           C  
ATOM    186  CD  GLN A 276      18.117  -4.554 -12.572  1.00 39.02           C  
ATOM    187  OE1 GLN A 276      18.075  -5.129 -11.487  1.00 41.66           O  
ATOM    188  NE2 GLN A 276      19.126  -3.747 -12.904  1.00 37.78           N  
ATOM    189  H   GLN A 276      14.435  -4.237 -15.366  1.00  0.00           H  
ATOM    190  HA  GLN A 276      15.437  -6.206 -15.250  1.00  0.00           H  
ATOM    191  HB3 GLN A 276      16.433  -6.692 -12.968  1.00  0.00           H  
ATOM    192  HB2 GLN A 276      15.424  -5.434 -12.299  1.00  0.00           H  
ATOM    193  HG3 GLN A 276      16.535  -3.744 -13.771  1.00  0.00           H  
ATOM    194  HG2 GLN A 276      17.457  -5.009 -14.556  1.00  0.00           H  
ATOM    195 HE22 GLN A 276      19.887  -3.603 -12.255  1.00  0.00           H  
ATOM    196 HE21 GLN A 276      19.140  -3.279 -13.798  1.00  0.00           H  
ATOM    197  N   GLY A 277      13.094  -7.541 -15.025  1.00 25.04           N  
ATOM    198  CA  GLY A 277      12.252  -8.740 -15.029  1.00 23.92           C  
ATOM    199  C   GLY A 277      11.048  -8.651 -14.076  1.00 22.78           C  
ATOM    200  O   GLY A 277      10.370  -9.662 -13.895  1.00 21.97           O  
ATOM    201  H   GLY A 277      12.971  -6.895 -15.792  1.00  0.00           H  
ATOM    202  HA3 GLY A 277      12.847  -9.620 -14.778  1.00  0.00           H  
ATOM    203  HA2 GLY A 277      11.879  -8.897 -16.041  1.00  0.00           H  
ATOM    204  N   ASN A 278      10.779  -7.478 -13.477  1.00 23.69           N  
ATOM    205  CA  ASN A 278       9.656  -7.219 -12.569  1.00 23.46           C  
ATOM    206  C   ASN A 278       8.899  -5.968 -13.030  1.00 23.17           C  
ATOM    207  O   ASN A 278       9.473  -5.095 -13.678  1.00 21.75           O  
ATOM    208  CB  ASN A 278      10.185  -7.036 -11.128  1.00 25.50           C  
ATOM    209  CG  ASN A 278      10.688  -8.337 -10.501  1.00 27.50           C  
ATOM    210  OD1 ASN A 278       9.892  -9.162 -10.057  1.00 27.33           O  
ATOM    211  ND2 ASN A 278      12.009  -8.517 -10.447  1.00 29.00           N  
ATOM    212  H   ASN A 278      11.377  -6.684 -13.658  1.00  0.00           H  
ATOM    213  HA  ASN A 278       8.969  -8.066 -12.594  1.00  0.00           H  
ATOM    214  HB3 ASN A 278       9.385  -6.669 -10.482  1.00  0.00           H  
ATOM    215  HB2 ASN A 278      10.970  -6.279 -11.099  1.00  0.00           H  
ATOM    216 HD22 ASN A 278      12.390  -9.364 -10.051  1.00  0.00           H  
ATOM    217 HD21 ASN A 278      12.637  -7.825 -10.834  1.00  0.00           H  
ATOM    218  N   CYS A 279       7.613  -5.919 -12.661  1.00 23.48           N  
ATOM    219  CA  CYS A 279       6.667  -4.848 -12.961  1.00 22.92           C  
ATOM    220  C   CYS A 279       6.279  -4.155 -11.654  1.00 21.84           C  
ATOM    221  O   CYS A 279       6.025  -4.845 -10.667  1.00 21.65           O  
ATOM    222  CB  CYS A 279       5.419  -5.468 -13.610  1.00 25.07           C  
ATOM    223  SG  CYS A 279       5.762  -6.357 -15.144  1.00 27.50           S  
ATOM    224  H   CYS A 279       7.233  -6.684 -12.116  1.00  0.00           H  
ATOM    225  HA  CYS A 279       7.107  -4.122 -13.646  1.00  0.00           H  
ATOM    226  HB3 CYS A 279       4.679  -4.698 -13.830  1.00  0.00           H  
ATOM    227  HB2 CYS A 279       4.942  -6.169 -12.924  1.00  0.00           H  
ATOM    228  N   TYR A 280       6.218  -2.813 -11.683  1.00 21.77           N  
ATOM    229  CA  TYR A 280       5.985  -1.975 -10.507  1.00 23.66           C  
ATOM    230  C   TYR A 280       4.842  -0.989 -10.768  1.00 25.95           C  
ATOM    231  O   TYR A 280       4.945  -0.173 -11.683  1.00 24.32           O  
ATOM    232  CB  TYR A 280       7.282  -1.229 -10.126  1.00 23.73           C  
ATOM    233  CG  TYR A 280       8.449  -2.130  -9.768  1.00 24.33           C  
ATOM    234  CD1 TYR A 280       9.281  -2.644 -10.784  1.00 24.56           C  
ATOM    235  CE1 TYR A 280      10.349  -3.496 -10.459  1.00 22.97           C  
ATOM    236  CZ  TYR A 280      10.608  -3.822  -9.117  1.00 24.02           C  
ATOM    237  OH  TYR A 280      11.647  -4.649  -8.813  1.00 23.30           O  
ATOM    238  CE2 TYR A 280       9.792  -3.297  -8.096  1.00 25.36           C  
ATOM    239  CD2 TYR A 280       8.706  -2.461  -8.421  1.00 23.78           C  
ATOM    240  H   TYR A 280       6.450  -2.321 -12.536  1.00  0.00           H  
ATOM    241  HA  TYR A 280       5.702  -2.605  -9.670  1.00  0.00           H  
ATOM    242  HB3 TYR A 280       7.089  -0.578  -9.272  1.00  0.00           H  
ATOM    243  HB2 TYR A 280       7.594  -0.571 -10.940  1.00  0.00           H  
ATOM    244  HD1 TYR A 280       9.099  -2.397 -11.819  1.00  0.00           H  
ATOM    245  HE1 TYR A 280      10.969  -3.896 -11.243  1.00  0.00           H  
ATOM    246  HH  TYR A 280      11.799  -4.721  -7.862  1.00  0.00           H  
ATOM    247  HE2 TYR A 280       9.991  -3.541  -7.064  1.00  0.00           H  
ATOM    248  HD2 TYR A 280       8.074  -2.075  -7.634  1.00  0.00           H  
ATOM    249  N   PHE A 281       3.787  -1.073  -9.942  1.00 24.96           N  
ATOM    250  CA  PHE A 281       2.602  -0.219 -10.020  1.00 25.07           C  
ATOM    251  C   PHE A 281       2.747   0.986  -9.091  1.00 26.92           C  
ATOM    252  O   PHE A 281       2.739   0.792  -7.880  1.00 22.69           O  
ATOM    253  CB  PHE A 281       1.365  -1.044  -9.613  1.00 25.84           C  
ATOM    254  CG  PHE A 281       0.036  -0.311  -9.632  1.00 24.85           C  
ATOM    255  CD1 PHE A 281      -0.499   0.150 -10.853  1.00 26.82           C  
ATOM    256  CE1 PHE A 281      -1.698   0.848 -10.861  1.00 26.48           C  
ATOM    257  CZ  PHE A 281      -2.371   1.095  -9.671  1.00 25.46           C  
ATOM    258  CD2 PHE A 281      -0.644  -0.030  -8.427  1.00 25.42           C  
ATOM    259  CE2 PHE A 281      -1.848   0.658  -8.460  1.00 25.19           C  
ATOM    260  H   PHE A 281       3.795  -1.754  -9.196  1.00  0.00           H  
ATOM    261  HA  PHE A 281       2.460   0.128 -11.046  1.00  0.00           H  
ATOM    262  HB3 PHE A 281       1.511  -1.467  -8.621  1.00  0.00           H  
ATOM    263  HB2 PHE A 281       1.272  -1.891 -10.276  1.00  0.00           H  
ATOM    264  HD1 PHE A 281       0.021  -0.036 -11.782  1.00  0.00           H  
ATOM    265  HE1 PHE A 281      -2.108   1.200 -11.797  1.00  0.00           H  
ATOM    266  HZ  PHE A 281      -3.305   1.638  -9.688  1.00  0.00           H  
ATOM    267  HD2 PHE A 281      -0.237  -0.352  -7.479  1.00  0.00           H  
ATOM    268  HE2 PHE A 281      -2.375   0.867  -7.540  1.00  0.00           H  
ATOM    269  N   MET A 282       2.804   2.198  -9.661  1.00 24.96           N  
ATOM    270  CA  MET A 282       2.693   3.448  -8.906  1.00 29.04           C  
ATOM    271  C   MET A 282       1.198   3.776  -8.754  1.00 28.66           C  
ATOM    272  O   MET A 282       0.543   4.043  -9.763  1.00 28.11           O  
ATOM    273  CB  MET A 282       3.457   4.580  -9.637  1.00 35.27           C  
ATOM    274  CG  MET A 282       4.901   4.238 -10.051  1.00 41.75           C  
ATOM    275  SD  MET A 282       6.024   3.799  -8.695  1.00 49.82           S  
ATOM    276  CE  MET A 282       6.909   2.413  -9.454  1.00 49.16           C  
ATOM    277  H   MET A 282       2.786   2.282 -10.667  1.00  0.00           H  
ATOM    278  HA  MET A 282       3.137   3.323  -7.916  1.00  0.00           H  
ATOM    279  HB3 MET A 282       3.469   5.469  -9.005  1.00  0.00           H  
ATOM    280  HB2 MET A 282       2.916   4.869 -10.540  1.00  0.00           H  
ATOM    281  HG3 MET A 282       5.337   5.092 -10.571  1.00  0.00           H  
ATOM    282  HG2 MET A 282       4.892   3.429 -10.782  1.00  0.00           H  
ATOM    283  HE1 MET A 282       7.642   2.008  -8.755  1.00  0.00           H  
ATOM    284  HE2 MET A 282       6.208   1.623  -9.717  1.00  0.00           H  
ATOM    285  HE3 MET A 282       7.428   2.736 -10.356  1.00  0.00           H  
ATOM    286  N   SER A 283       0.674   3.713  -7.517  1.00 25.19           N  
ATOM    287  CA  SER A 283      -0.747   3.932  -7.222  1.00 25.31           C  
ATOM    288  C   SER A 283      -1.192   5.386  -7.462  1.00 26.54           C  
ATOM    289  O   SER A 283      -0.409   6.310  -7.243  1.00 24.80           O  
ATOM    290  CB  SER A 283      -1.057   3.436  -5.794  1.00 25.96           C  
ATOM    291  OG  SER A 283      -0.684   4.360  -4.791  1.00 24.00           O  
ATOM    292  H   SER A 283       1.260   3.476  -6.727  1.00  0.00           H  
ATOM    293  HA  SER A 283      -1.307   3.300  -7.912  1.00  0.00           H  
ATOM    294  HB3 SER A 283      -0.576   2.476  -5.604  1.00  0.00           H  
ATOM    295  HB2 SER A 283      -2.129   3.266  -5.693  1.00  0.00           H  
ATOM    296  HG  SER A 283      -1.408   4.982  -4.666  1.00  0.00           H  
ATOM    297  N   ASN A 284      -2.451   5.546  -7.896  1.00 28.99           N  
ATOM    298  CA  ASN A 284      -3.074   6.842  -8.167  0.50 31.93           C  
ATOM    299  C   ASN A 284      -3.914   7.349  -6.977  1.00 31.89           C  
ATOM    300  O   ASN A 284      -4.137   8.557  -6.889  1.00 36.97           O  
ATOM    301  CB  ASN A 284      -3.948   6.723  -9.439  0.50 33.72           C  
ATOM    302  CG  ASN A 284      -4.180   8.054 -10.167  0.50 35.25           C  
ATOM    303  OD1 ASN A 284      -3.273   8.875 -10.293  0.50 36.93           O  
ATOM    304  ND2 ASN A 284      -5.399   8.261 -10.667  0.50 36.89           N  
ATOM    305  H   ASN A 284      -3.036   4.733  -8.041  1.00  0.00           H  
ATOM    306  HA  ASN A 284      -2.317   7.616  -8.310  1.00  0.00           H  
ATOM    307  HB3 ASN A 284      -4.892   6.219  -9.220  1.00  0.00           H  
ATOM    308  HB2 ASN A 284      -3.434   6.091 -10.164  1.00  0.00           H  
ATOM    309 HD22 ASN A 284      -5.602   9.117 -11.162  1.00  0.00           H  
ATOM    310 HD21 ASN A 284      -6.125   7.568 -10.556  1.00  0.00           H  
ATOM    311  N   SER A 285      -4.345   6.439  -6.087  1.00 29.01           N  
ATOM    312  CA  SER A 285      -5.063   6.745  -4.848  0.50 27.48           C  
ATOM    313  C   SER A 285      -4.169   6.492  -3.621  1.00 27.15           C  
ATOM    314  O   SER A 285      -3.051   5.987  -3.758  1.00 25.97           O  
ATOM    315  CB  SER A 285      -6.391   5.952  -4.818  0.50 27.67           C  
ATOM    316  OG  SER A 285      -6.230   4.586  -4.491  0.50 25.40           O  
ATOM    317  H   SER A 285      -4.128   5.463  -6.236  1.00  0.00           H  
ATOM    318  HA  SER A 285      -5.322   7.805  -4.832  1.00  0.00           H  
ATOM    319  HB3 SER A 285      -6.906   6.030  -5.777  1.00  0.00           H  
ATOM    320  HB2 SER A 285      -7.061   6.388  -4.077  1.00  0.00           H  
ATOM    321  HG  SER A 285      -5.842   4.136  -5.250  1.00  0.00           H  
ATOM    322  N   GLN A 286      -4.689   6.877  -2.445  1.00 24.15           N  
ATOM    323  CA  GLN A 286      -3.997   6.809  -1.160  1.00 24.33           C  
ATOM    324  C   GLN A 286      -4.805   5.964  -0.163  1.00 23.80           C  
ATOM    325  O   GLN A 286      -6.009   6.179  -0.022  1.00 23.07           O  
ATOM    326  CB  GLN A 286      -3.773   8.243  -0.638  1.00 24.55           C  
ATOM    327  CG  GLN A 286      -2.780   9.049  -1.495  1.00 26.02           C  
ATOM    328  CD  GLN A 286      -2.550  10.454  -0.945  1.00 32.72           C  
ATOM    329  OE1 GLN A 286      -3.182  11.409  -1.390  1.00 37.21           O  
ATOM    330  NE2 GLN A 286      -1.639  10.592   0.020  1.00 29.36           N  
ATOM    331  H   GLN A 286      -5.621   7.264  -2.414  1.00  0.00           H  
ATOM    332  HA  GLN A 286      -3.027   6.335  -1.296  1.00  0.00           H  
ATOM    333  HB3 GLN A 286      -3.400   8.199   0.383  1.00  0.00           H  
ATOM    334  HB2 GLN A 286      -4.727   8.771  -0.584  1.00  0.00           H  
ATOM    335  HG3 GLN A 286      -3.150   9.143  -2.517  1.00  0.00           H  
ATOM    336  HG2 GLN A 286      -1.825   8.530  -1.565  1.00  0.00           H  
ATOM    337 HE22 GLN A 286      -1.461  11.503   0.417  1.00  0.00           H  
ATOM    338 HE21 GLN A 286      -1.146   9.789   0.381  1.00  0.00           H  
ATOM    339  N   ARG A 287      -4.122   5.016   0.500  1.00 21.79           N  
ATOM    340  CA  ARG A 287      -4.681   4.071   1.474  1.00 24.15           C  
ATOM    341  C   ARG A 287      -3.665   3.811   2.598  1.00 22.26           C  
ATOM    342  O   ARG A 287      -2.469   4.046   2.418  1.00 19.91           O  
ATOM    343  CB  ARG A 287      -5.023   2.732   0.774  1.00 25.73           C  
ATOM    344  CG  ARG A 287      -6.120   2.811  -0.300  1.00 31.87           C  
ATOM    345  CD  ARG A 287      -6.434   1.441  -0.916  1.00 36.71           C  
ATOM    346  NE  ARG A 287      -7.243   1.581  -2.134  1.00 40.54           N  
ATOM    347  CZ  ARG A 287      -7.803   0.579  -2.831  1.00 46.09           C  
ATOM    348  NH2 ARG A 287      -8.472   0.862  -3.956  1.00 49.31           N1+
ATOM    349  NH1 ARG A 287      -7.699  -0.697  -2.430  1.00 48.71           N  
ATOM    350  H   ARG A 287      -3.126   4.925   0.340  1.00  0.00           H  
ATOM    351  HA  ARG A 287      -5.580   4.494   1.927  1.00  0.00           H  
ATOM    352  HB3 ARG A 287      -5.338   2.004   1.520  1.00  0.00           H  
ATOM    353  HB2 ARG A 287      -4.117   2.325   0.322  1.00  0.00           H  
ATOM    354  HG3 ARG A 287      -5.909   3.539  -1.081  1.00  0.00           H  
ATOM    355  HG2 ARG A 287      -7.017   3.168   0.209  1.00  0.00           H  
ATOM    356  HD3 ARG A 287      -7.085   0.909  -0.220  1.00  0.00           H  
ATOM    357  HD2 ARG A 287      -5.547   0.821  -1.052  1.00  0.00           H  
ATOM    358  HE  ARG A 287      -7.323   2.520  -2.499  1.00  0.00           H  
ATOM    359 HH22 ARG A 287      -8.893   0.123  -4.500  1.00  0.00           H  
ATOM    360 HH21 ARG A 287      -8.544   1.816  -4.280  1.00  0.00           H  
ATOM    361 HH12 ARG A 287      -8.117  -1.447  -2.964  1.00  0.00           H  
ATOM    362 HH11 ARG A 287      -7.197  -0.919  -1.582  1.00  0.00           H  
ATOM    363  N   ASN A 288      -4.154   3.283   3.733  1.00 20.13           N  
ATOM    364  CA  ASN A 288      -3.322   2.794   4.842  1.00 20.63           C  
ATOM    365  C   ASN A 288      -2.487   1.556   4.437  1.00 20.22           C  
ATOM    366  O   ASN A 288      -2.791   0.929   3.422  1.00 19.56           O  
ATOM    367  CB  ASN A 288      -4.200   2.597   6.104  1.00 22.28           C  
ATOM    368  CG  ASN A 288      -5.154   1.400   6.100  1.00 23.13           C  
ATOM    369  OD1 ASN A 288      -4.724   0.249   6.062  1.00 22.14           O  
ATOM    370  ND2 ASN A 288      -6.457   1.671   6.177  1.00 22.73           N  
ATOM    371  H   ASN A 288      -5.149   3.136   3.826  1.00  0.00           H  
ATOM    372  HA  ASN A 288      -2.588   3.560   5.087  1.00  0.00           H  
ATOM    373  HB3 ASN A 288      -4.759   3.513   6.301  1.00  0.00           H  
ATOM    374  HB2 ASN A 288      -3.561   2.458   6.968  1.00  0.00           H  
ATOM    375 HD22 ASN A 288      -7.131   0.918   6.120  1.00  0.00           H  
ATOM    376 HD21 ASN A 288      -6.786   2.625   6.226  1.00  0.00           H  
ATOM    377  N   TRP A 289      -1.437   1.242   5.217  1.00 19.48           N  
ATOM    378  CA  TRP A 289      -0.445   0.211   4.886  1.00 19.36           C  
ATOM    379  C   TRP A 289      -1.022  -1.209   4.726  1.00 19.32           C  
ATOM    380  O   TRP A 289      -0.610  -1.911   3.805  1.00 19.38           O  
ATOM    381  CB  TRP A 289       0.704   0.236   5.911  1.00 19.97           C  
ATOM    382  CG  TRP A 289       1.868  -0.676   5.628  1.00 19.21           C  
ATOM    383  CD1 TRP A 289       2.945  -0.356   4.877  1.00 19.00           C  
ATOM    384  NE1 TRP A 289       3.821  -1.418   4.839  1.00 20.48           N  
ATOM    385  CE2 TRP A 289       3.332  -2.506   5.527  1.00 19.77           C  
ATOM    386  CD2 TRP A 289       2.070  -2.066   6.032  1.00 19.69           C  
ATOM    387  CE3 TRP A 289       1.325  -2.999   6.790  1.00 19.33           C  
ATOM    388  CZ3 TRP A 289       1.812  -4.297   7.039  1.00 19.25           C  
ATOM    389  CH2 TRP A 289       3.063  -4.696   6.532  1.00 19.89           C  
ATOM    390  CZ2 TRP A 289       3.830  -3.798   5.767  1.00 19.30           C  
ATOM    391  H   TRP A 289      -1.261   1.780   6.056  1.00  0.00           H  
ATOM    392  HA  TRP A 289      -0.019   0.494   3.923  1.00  0.00           H  
ATOM    393  HB3 TRP A 289       0.318  -0.006   6.902  1.00  0.00           H  
ATOM    394  HB2 TRP A 289       1.100   1.248   5.991  1.00  0.00           H  
ATOM    395  HD1 TRP A 289       3.098   0.597   4.400  1.00  0.00           H  
ATOM    396  HE1 TRP A 289       4.697  -1.374   4.332  1.00  0.00           H  
ATOM    397  HE3 TRP A 289       0.368  -2.704   7.192  1.00  0.00           H  
ATOM    398  HZ3 TRP A 289       1.225  -4.987   7.628  1.00  0.00           H  
ATOM    399  HH2 TRP A 289       3.436  -5.689   6.736  1.00  0.00           H  
ATOM    400  HZ2 TRP A 289       4.793  -4.092   5.379  1.00  0.00           H  
ATOM    401  N   HIS A 290      -1.968  -1.596   5.598  1.00 18.66           N  
ATOM    402  CA  HIS A 290      -2.628  -2.905   5.566  1.00 19.99           C  
ATOM    403  C   HIS A 290      -3.590  -3.067   4.375  1.00 18.90           C  
ATOM    404  O   HIS A 290      -3.637  -4.149   3.789  1.00 18.02           O  
ATOM    405  CB  HIS A 290      -3.332  -3.172   6.909  1.00 20.52           C  
ATOM    406  CG  HIS A 290      -2.391  -3.253   8.087  1.00 22.19           C  
ATOM    407  ND1 HIS A 290      -1.986  -2.127   8.814  1.00 25.09           N  
ATOM    408  CE1 HIS A 290      -1.158  -2.597   9.738  1.00 24.69           C  
ATOM    409  NE2 HIS A 290      -0.994  -3.919   9.668  1.00 26.33           N  
ATOM    410  CD2 HIS A 290      -1.775  -4.368   8.618  1.00 25.31           C  
ATOM    411  H   HIS A 290      -2.273  -0.959   6.322  1.00  0.00           H  
ATOM    412  HA  HIS A 290      -1.851  -3.664   5.447  1.00  0.00           H  
ATOM    413  HB3 HIS A 290      -3.889  -4.109   6.860  1.00  0.00           H  
ATOM    414  HB2 HIS A 290      -4.068  -2.391   7.108  1.00  0.00           H  
ATOM    415  HE1 HIS A 290      -0.663  -1.972  10.467  1.00  0.00           H  
ATOM    416  HD2 HIS A 290      -1.824  -5.410   8.337  1.00  0.00           H  
ATOM    417  HE2 HIS A 290      -0.412  -4.482  10.271  1.00  0.00           H  
ATOM    418  N   ASP A 291      -4.290  -1.981   4.002  1.00 19.22           N  
ATOM    419  CA  ASP A 291      -5.105  -1.899   2.784  1.00 18.92           C  
ATOM    420  C   ASP A 291      -4.263  -1.809   1.498  1.00 20.03           C  
ATOM    421  O   ASP A 291      -4.772  -2.183   0.444  1.00 17.80           O  
ATOM    422  CB  ASP A 291      -6.156  -0.763   2.809  1.00 22.17           C  
ATOM    423  CG  ASP A 291      -7.176  -0.822   3.953  1.00 23.71           C  
ATOM    424  OD1 ASP A 291      -7.193  -1.825   4.699  1.00 24.03           O  
ATOM    425  OD2 ASP A 291      -7.957   0.150   4.043  1.00 23.97           O1-
ATOM    426  H   ASP A 291      -4.233  -1.137   4.557  1.00  0.00           H  
ATOM    427  HA  ASP A 291      -5.662  -2.835   2.714  1.00  0.00           H  
ATOM    428  HB3 ASP A 291      -6.711  -0.756   1.870  1.00  0.00           H  
ATOM    429  HB2 ASP A 291      -5.625   0.186   2.898  1.00  0.00           H  
ATOM    430  N   SER A 292      -3.005  -1.347   1.596  1.00 18.82           N  
ATOM    431  CA  SER A 292      -2.051  -1.290   0.487  1.00 19.32           C  
ATOM    432  C   SER A 292      -1.398  -2.656   0.209  1.00 19.71           C  
ATOM    433  O   SER A 292      -1.133  -2.955  -0.954  1.00 17.94           O  
ATOM    434  CB  SER A 292      -0.995  -0.208   0.761  1.00 20.21           C  
ATOM    435  OG  SER A 292      -1.587   1.071   0.680  1.00 19.73           O  
ATOM    436  H   SER A 292      -2.668  -1.023   2.493  1.00  0.00           H  
ATOM    437  HA  SER A 292      -2.586  -1.004  -0.421  1.00  0.00           H  
ATOM    438  HB3 SER A 292      -0.203  -0.255   0.015  1.00  0.00           H  
ATOM    439  HB2 SER A 292      -0.522  -0.334   1.733  1.00  0.00           H  
ATOM    440  HG  SER A 292      -2.128   1.203   1.466  1.00  0.00           H  
ATOM    441  N   VAL A 293      -1.212  -3.483   1.257  1.00 20.07           N  
ATOM    442  CA  VAL A 293      -0.864  -4.905   1.146  1.00 19.28           C  
ATOM    443  C   VAL A 293      -1.980  -5.700   0.442  1.00 19.62           C  
ATOM    444  O   VAL A 293      -1.682  -6.462  -0.478  1.00 20.15           O  
ATOM    445  CB  VAL A 293      -0.549  -5.548   2.536  1.00 18.30           C  
ATOM    446  CG1 VAL A 293      -0.522  -7.093   2.566  1.00 18.53           C  
ATOM    447  CG2 VAL A 293       0.779  -5.022   3.105  1.00 19.13           C  
ATOM    448  H   VAL A 293      -1.421  -3.152   2.190  1.00  0.00           H  
ATOM    449  HA  VAL A 293       0.025  -4.989   0.524  1.00  0.00           H  
ATOM    450  HB  VAL A 293      -1.327  -5.237   3.233  1.00  0.00           H  
ATOM    451 HG11 VAL A 293      -0.186  -7.461   3.536  1.00  0.00           H  
ATOM    452 HG12 VAL A 293      -1.509  -7.527   2.398  1.00  0.00           H  
ATOM    453 HG13 VAL A 293       0.155  -7.491   1.810  1.00  0.00           H  
ATOM    454 HG21 VAL A 293       0.970  -5.421   4.102  1.00  0.00           H  
ATOM    455 HG22 VAL A 293       1.618  -5.305   2.470  1.00  0.00           H  
ATOM    456 HG23 VAL A 293       0.778  -3.939   3.193  1.00  0.00           H  
ATOM    457  N   THR A 294      -3.236  -5.460   0.858  1.00 19.70           N  
ATOM    458  CA  THR A 294      -4.437  -6.066   0.282  1.00 19.59           C  
ATOM    459  C   THR A 294      -4.681  -5.640  -1.182  1.00 19.71           C  
ATOM    460  O   THR A 294      -5.018  -6.496  -1.996  1.00 18.90           O  
ATOM    461  CB  THR A 294      -5.700  -5.724   1.118  1.00 20.15           C  
ATOM    462  OG1 THR A 294      -5.513  -6.163   2.450  1.00 22.03           O  
ATOM    463  CG2 THR A 294      -7.017  -6.335   0.605  1.00 21.70           C  
ATOM    464  H   THR A 294      -3.387  -4.809   1.616  1.00  0.00           H  
ATOM    465  HA  THR A 294      -4.299  -7.149   0.296  1.00  0.00           H  
ATOM    466  HB  THR A 294      -5.823  -4.641   1.157  1.00  0.00           H  
ATOM    467  HG1 THR A 294      -4.829  -5.627   2.864  1.00  0.00           H  
ATOM    468 HG21 THR A 294      -7.834  -6.144   1.301  1.00  0.00           H  
ATOM    469 HG22 THR A 294      -7.314  -5.912  -0.354  1.00  0.00           H  
ATOM    470 HG23 THR A 294      -6.930  -7.415   0.482  1.00  0.00           H  
ATOM    471  N   ALA A 295      -4.459  -4.351  -1.498  1.00 20.82           N  
ATOM    472  CA  ALA A 295      -4.601  -3.779  -2.840  1.00 19.62           C  
ATOM    473  C   ALA A 295      -3.640  -4.379  -3.877  1.00 18.89           C  
ATOM    474  O   ALA A 295      -4.039  -4.533  -5.030  1.00 21.12           O  
ATOM    475  CB  ALA A 295      -4.417  -2.256  -2.778  1.00 19.78           C  
ATOM    476  H   ALA A 295      -4.200  -3.699  -0.769  1.00  0.00           H  
ATOM    477  HA  ALA A 295      -5.620  -3.984  -3.175  1.00  0.00           H  
ATOM    478  HB1 ALA A 295      -4.562  -1.806  -3.761  1.00  0.00           H  
ATOM    479  HB2 ALA A 295      -5.138  -1.795  -2.105  1.00  0.00           H  
ATOM    480  HB3 ALA A 295      -3.418  -1.986  -2.435  1.00  0.00           H  
ATOM    481  N   CYS A 296      -2.413  -4.729  -3.450  1.00 17.53           N  
ATOM    482  CA  CYS A 296      -1.435  -5.419  -4.290  1.00 19.43           C  
ATOM    483  C   CYS A 296      -1.801  -6.892  -4.521  1.00 19.05           C  
ATOM    484  O   CYS A 296      -1.673  -7.359  -5.649  1.00 16.77           O  
ATOM    485  CB  CYS A 296      -0.020  -5.277  -3.709  1.00 20.26           C  
ATOM    486  SG  CYS A 296       0.616  -3.582  -3.655  1.00 20.65           S  
ATOM    487  H   CYS A 296      -2.144  -4.552  -2.491  1.00  0.00           H  
ATOM    488  HA  CYS A 296      -1.435  -4.937  -5.266  1.00  0.00           H  
ATOM    489  HB3 CYS A 296       0.680  -5.858  -4.309  1.00  0.00           H  
ATOM    490  HB2 CYS A 296       0.020  -5.688  -2.700  1.00  0.00           H  
ATOM    491  N   GLN A 297      -2.288  -7.583  -3.477  1.00 20.14           N  
ATOM    492  CA  GLN A 297      -2.753  -8.974  -3.541  1.00 21.76           C  
ATOM    493  C   GLN A 297      -3.942  -9.196  -4.497  1.00 21.60           C  
ATOM    494  O   GLN A 297      -4.008 -10.248  -5.133  1.00 21.20           O  
ATOM    495  CB  GLN A 297      -3.053  -9.473  -2.115  1.00 23.07           C  
ATOM    496  CG  GLN A 297      -1.772  -9.693  -1.280  1.00 24.25           C  
ATOM    497  CD  GLN A 297      -2.034  -9.902   0.215  1.00 26.18           C  
ATOM    498  OE1 GLN A 297      -3.118  -9.626   0.724  1.00 25.86           O  
ATOM    499  NE2 GLN A 297      -1.016 -10.372   0.939  1.00 33.44           N  
ATOM    500  H   GLN A 297      -2.374  -7.131  -2.577  1.00  0.00           H  
ATOM    501  HA  GLN A 297      -1.935  -9.576  -3.938  1.00  0.00           H  
ATOM    502  HB3 GLN A 297      -3.613 -10.409  -2.150  1.00  0.00           H  
ATOM    503  HB2 GLN A 297      -3.706  -8.752  -1.623  1.00  0.00           H  
ATOM    504  HG3 GLN A 297      -1.102  -8.839  -1.378  1.00  0.00           H  
ATOM    505  HG2 GLN A 297      -1.226 -10.552  -1.674  1.00  0.00           H  
ATOM    506 HE22 GLN A 297      -1.131 -10.520   1.931  1.00  0.00           H  
ATOM    507 HE21 GLN A 297      -0.131 -10.584   0.504  1.00  0.00           H  
ATOM    508  N   GLU A 298      -4.816  -8.182  -4.624  0.50 21.86           N  
ATOM    509  CA  GLU A 298      -5.943  -8.130  -5.559  0.50 23.08           C  
ATOM    510  C   GLU A 298      -5.540  -8.039  -7.048  0.50 22.58           C  
ATOM    511  O   GLU A 298      -6.348  -8.424  -7.891  0.50 23.11           O  
ATOM    512  CB  GLU A 298      -6.857  -6.951  -5.162  0.50 24.75           C  
ATOM    513  CG  GLU A 298      -7.669  -7.224  -3.877  0.50 26.53           C  
ATOM    514  CD  GLU A 298      -8.435  -6.011  -3.338  0.50 27.58           C  
ATOM    515  OE1 GLU A 298      -8.261  -4.898  -3.884  0.50 29.30           O  
ATOM    516  OE2 GLU A 298      -9.186  -6.221  -2.361  0.50 29.30           O1-
ATOM    517  H   GLU A 298      -4.696  -7.362  -4.044  1.00  0.00           H  
ATOM    518  HA  GLU A 298      -6.512  -9.055  -5.450  1.00  0.00           H  
ATOM    519  HB3 GLU A 298      -7.550  -6.719  -5.972  1.00  0.00           H  
ATOM    520  HB2 GLU A 298      -6.245  -6.058  -5.030  1.00  0.00           H  
ATOM    521  HG3 GLU A 298      -7.022  -7.590  -3.082  1.00  0.00           H  
ATOM    522  HG2 GLU A 298      -8.387  -8.022  -4.069  1.00  0.00           H  
ATOM    523  N   VAL A 299      -4.317  -7.563  -7.345  1.00 21.45           N  
ATOM    524  CA  VAL A 299      -3.769  -7.431  -8.703  1.00 20.97           C  
ATOM    525  C   VAL A 299      -2.565  -8.376  -8.946  1.00 20.19           C  
ATOM    526  O   VAL A 299      -1.722  -8.095  -9.801  1.00 19.02           O  
ATOM    527  CB  VAL A 299      -3.391  -5.955  -9.028  1.00 22.60           C  
ATOM    528  CG1 VAL A 299      -4.632  -5.047  -9.044  1.00 23.05           C  
ATOM    529  CG2 VAL A 299      -2.306  -5.359  -8.113  1.00 21.44           C  
ATOM    530  H   VAL A 299      -3.705  -7.273  -6.595  1.00  0.00           H  
ATOM    531  HA  VAL A 299      -4.518  -7.738  -9.435  1.00  0.00           H  
ATOM    532  HB  VAL A 299      -3.000  -5.927 -10.046  1.00  0.00           H  
ATOM    533 HG11 VAL A 299      -4.375  -4.036  -9.360  1.00  0.00           H  
ATOM    534 HG12 VAL A 299      -5.387  -5.424  -9.735  1.00  0.00           H  
ATOM    535 HG13 VAL A 299      -5.090  -4.977  -8.057  1.00  0.00           H  
ATOM    536 HG21 VAL A 299      -2.038  -4.349  -8.421  1.00  0.00           H  
ATOM    537 HG22 VAL A 299      -2.668  -5.297  -7.092  1.00  0.00           H  
ATOM    538 HG23 VAL A 299      -1.394  -5.954  -8.108  1.00  0.00           H  
ATOM    539  N   ARG A 300      -2.540  -9.511  -8.219  1.00 21.74           N  
ATOM    540  CA  ARG A 300      -1.584 -10.623  -8.337  1.00 20.95           C  
ATOM    541  C   ARG A 300      -0.134 -10.212  -7.988  1.00 20.63           C  
ATOM    542  O   ARG A 300       0.805 -10.606  -8.680  1.00 18.46           O  
ATOM    543  CB  ARG A 300      -1.707 -11.296  -9.731  1.00 21.06           C  
ATOM    544  CG  ARG A 300      -1.237 -12.766  -9.778  1.00 22.41           C  
ATOM    545  CD  ARG A 300      -0.809 -13.241 -11.177  1.00 22.20           C  
ATOM    546  NE  ARG A 300      -1.808 -12.950 -12.214  1.00 22.30           N  
ATOM    547  CZ  ARG A 300      -3.037 -13.472 -12.348  1.00 23.17           C  
ATOM    548  NH2 ARG A 300      -3.811 -13.038 -13.350  1.00 23.50           N1+
ATOM    549  NH1 ARG A 300      -3.501 -14.413 -11.513  1.00 21.27           N  
ATOM    550  H   ARG A 300      -3.274  -9.651  -7.539  1.00  0.00           H  
ATOM    551  HA  ARG A 300      -1.881 -11.352  -7.582  1.00  0.00           H  
ATOM    552  HB3 ARG A 300      -1.154 -10.706 -10.464  1.00  0.00           H  
ATOM    553  HB2 ARG A 300      -2.745 -11.275 -10.065  1.00  0.00           H  
ATOM    554  HG3 ARG A 300      -1.929 -13.450  -9.287  1.00  0.00           H  
ATOM    555  HG2 ARG A 300      -0.326 -12.824  -9.185  1.00  0.00           H  
ATOM    556  HD3 ARG A 300      -0.727 -14.328 -11.168  1.00  0.00           H  
ATOM    557  HD2 ARG A 300       0.180 -12.861 -11.438  1.00  0.00           H  
ATOM    558  HE  ARG A 300      -1.539 -12.210 -12.861  1.00  0.00           H  
ATOM    559 HH22 ARG A 300      -4.745 -13.395 -13.485  1.00  0.00           H  
ATOM    560 HH21 ARG A 300      -3.447 -12.339 -13.997  1.00  0.00           H  
ATOM    561 HH12 ARG A 300      -4.429 -14.791 -11.629  1.00  0.00           H  
ATOM    562 HH11 ARG A 300      -2.918 -14.744 -10.759  1.00  0.00           H  
ATOM    563  N   ALA A 301       0.013  -9.396  -6.935  1.00 19.28           N  
ATOM    564  CA  ALA A 301       1.269  -8.762  -6.547  1.00 21.00           C  
ATOM    565  C   ALA A 301       1.430  -8.717  -5.023  1.00 22.40           C  
ATOM    566  O   ALA A 301       0.594  -9.233  -4.282  1.00 20.32           O  
ATOM    567  CB  ALA A 301       1.317  -7.358  -7.180  1.00 21.59           C  
ATOM    568  H   ALA A 301      -0.800  -9.108  -6.407  1.00  0.00           H  
ATOM    569  HA  ALA A 301       2.110  -9.350  -6.918  1.00  0.00           H  
ATOM    570  HB1 ALA A 301       2.277  -6.871  -7.022  1.00  0.00           H  
ATOM    571  HB2 ALA A 301       1.164  -7.415  -8.255  1.00  0.00           H  
ATOM    572  HB3 ALA A 301       0.550  -6.700  -6.774  1.00  0.00           H  
ATOM    573  N   GLN A 302       2.536  -8.101  -4.595  1.00 22.62           N  
ATOM    574  CA  GLN A 302       2.916  -7.911  -3.203  1.00 21.56           C  
ATOM    575  C   GLN A 302       3.402  -6.466  -3.047  1.00 20.92           C  
ATOM    576  O   GLN A 302       4.081  -5.968  -3.944  1.00 20.58           O  
ATOM    577  CB  GLN A 302       4.021  -8.941  -2.887  1.00 21.87           C  
ATOM    578  CG  GLN A 302       4.519  -8.939  -1.432  1.00 22.22           C  
ATOM    579  CD  GLN A 302       5.553 -10.040  -1.188  1.00 24.34           C  
ATOM    580  OE1 GLN A 302       6.578 -10.097  -1.863  1.00 25.25           O  
ATOM    581  NE2 GLN A 302       5.302 -10.904  -0.202  1.00 25.86           N  
ATOM    582  H   GLN A 302       3.187  -7.729  -5.274  1.00  0.00           H  
ATOM    583  HA  GLN A 302       2.061  -8.069  -2.542  1.00  0.00           H  
ATOM    584  HB3 GLN A 302       4.868  -8.778  -3.558  1.00  0.00           H  
ATOM    585  HB2 GLN A 302       3.643  -9.938  -3.123  1.00  0.00           H  
ATOM    586  HG3 GLN A 302       3.677  -9.057  -0.749  1.00  0.00           H  
ATOM    587  HG2 GLN A 302       4.987  -7.985  -1.194  1.00  0.00           H  
ATOM    588 HE22 GLN A 302       5.962 -11.640  -0.000  1.00  0.00           H  
ATOM    589 HE21 GLN A 302       4.460 -10.828   0.350  1.00  0.00           H  
ATOM    590  N   LEU A 303       3.079  -5.827  -1.907  1.00 21.18           N  
ATOM    591  CA  LEU A 303       3.592  -4.503  -1.526  1.00 20.05           C  
ATOM    592  C   LEU A 303       5.129  -4.550  -1.450  1.00 20.11           C  
ATOM    593  O   LEU A 303       5.654  -5.428  -0.767  1.00 20.82           O  
ATOM    594  CB  LEU A 303       2.933  -4.079  -0.197  1.00 20.23           C  
ATOM    595  CG  LEU A 303       3.223  -2.633   0.256  1.00 19.36           C  
ATOM    596  CD1 LEU A 303       2.648  -1.573  -0.692  1.00 20.51           C  
ATOM    597  CD2 LEU A 303       2.745  -2.387   1.696  1.00 19.84           C  
ATOM    598  H   LEU A 303       2.518  -6.298  -1.213  1.00  0.00           H  
ATOM    599  HA  LEU A 303       3.298  -3.803  -2.308  1.00  0.00           H  
ATOM    600  HB3 LEU A 303       3.240  -4.776   0.585  1.00  0.00           H  
ATOM    601  HB2 LEU A 303       1.855  -4.187  -0.294  1.00  0.00           H  
ATOM    602  HG  LEU A 303       4.300  -2.502   0.257  1.00  0.00           H  
ATOM    603 HD11 LEU A 303       2.033  -0.863  -0.143  1.00  0.00           H  
ATOM    604 HD12 LEU A 303       3.447  -1.004  -1.169  1.00  0.00           H  
ATOM    605 HD13 LEU A 303       2.027  -2.001  -1.477  1.00  0.00           H  
ATOM    606 HD21 LEU A 303       3.276  -1.542   2.131  1.00  0.00           H  
ATOM    607 HD22 LEU A 303       1.679  -2.161   1.738  1.00  0.00           H  
ATOM    608 HD23 LEU A 303       2.925  -3.247   2.338  1.00  0.00           H  
ATOM    609  N   VAL A 304       5.789  -3.685  -2.242  1.00 20.48           N  
ATOM    610  CA  VAL A 304       7.143  -3.892  -2.764  1.00 20.61           C  
ATOM    611  C   VAL A 304       8.209  -4.302  -1.728  1.00 20.11           C  
ATOM    612  O   VAL A 304       8.505  -3.549  -0.800  1.00 20.22           O  
ATOM    613  CB  VAL A 304       7.645  -2.700  -3.632  1.00 21.69           C  
ATOM    614  CG1 VAL A 304       7.765  -1.355  -2.892  1.00 20.13           C  
ATOM    615  CG2 VAL A 304       8.977  -3.003  -4.342  1.00 21.30           C  
ATOM    616  H   VAL A 304       5.257  -2.972  -2.725  1.00  0.00           H  
ATOM    617  HA  VAL A 304       7.027  -4.731  -3.452  1.00  0.00           H  
ATOM    618  HB  VAL A 304       6.901  -2.568  -4.419  1.00  0.00           H  
ATOM    619 HG11 VAL A 304       8.054  -0.564  -3.583  1.00  0.00           H  
ATOM    620 HG12 VAL A 304       6.819  -1.065  -2.437  1.00  0.00           H  
ATOM    621 HG13 VAL A 304       8.526  -1.377  -2.115  1.00  0.00           H  
ATOM    622 HG21 VAL A 304       9.163  -2.276  -5.131  1.00  0.00           H  
ATOM    623 HG22 VAL A 304       9.825  -2.975  -3.658  1.00  0.00           H  
ATOM    624 HG23 VAL A 304       8.963  -3.986  -4.805  1.00  0.00           H  
ATOM    625  N   VAL A 305       8.743  -5.515  -1.935  1.00 19.97           N  
ATOM    626  CA  VAL A 305       9.870  -6.056  -1.191  1.00 19.77           C  
ATOM    627  C   VAL A 305      11.123  -5.851  -2.048  1.00 22.46           C  
ATOM    628  O   VAL A 305      11.210  -6.400  -3.149  1.00 21.75           O  
ATOM    629  CB  VAL A 305       9.705  -7.567  -0.879  1.00 18.72           C  
ATOM    630  CG1 VAL A 305      10.956  -8.179  -0.215  1.00 19.86           C  
ATOM    631  CG2 VAL A 305       8.469  -7.818   0.001  1.00 18.45           C  
ATOM    632  H   VAL A 305       8.420  -6.076  -2.709  1.00  0.00           H  
ATOM    633  HA  VAL A 305       9.983  -5.524  -0.249  1.00  0.00           H  
ATOM    634  HB  VAL A 305       9.540  -8.107  -1.813  1.00  0.00           H  
ATOM    635 HG11 VAL A 305      10.777  -9.206   0.094  1.00  0.00           H  
ATOM    636 HG12 VAL A 305      11.815  -8.189  -0.884  1.00  0.00           H  
ATOM    637 HG13 VAL A 305      11.247  -7.613   0.666  1.00  0.00           H  
ATOM    638 HG21 VAL A 305       8.380  -8.869   0.277  1.00  0.00           H  
ATOM    639 HG22 VAL A 305       8.512  -7.232   0.919  1.00  0.00           H  
ATOM    640 HG23 VAL A 305       7.552  -7.543  -0.519  1.00  0.00           H  
ATOM    641  N   ILE A 306      12.055  -5.047  -1.520  1.00 23.61           N  
ATOM    642  CA  ILE A 306      13.275  -4.661  -2.216  1.00 22.89           C  
ATOM    643  C   ILE A 306      14.374  -5.694  -1.909  1.00 23.12           C  
ATOM    644  O   ILE A 306      14.629  -5.978  -0.737  1.00 22.85           O  
ATOM    645  CB  ILE A 306      13.763  -3.253  -1.779  1.00 22.47           C  
ATOM    646  CG1 ILE A 306      12.624  -2.204  -1.842  1.00 22.16           C  
ATOM    647  CG2 ILE A 306      14.959  -2.792  -2.632  1.00 23.57           C  
ATOM    648  CD1 ILE A 306      13.023  -0.807  -1.346  1.00 22.00           C  
ATOM    649  H   ILE A 306      11.918  -4.649  -0.602  1.00  0.00           H  
ATOM    650  HA  ILE A 306      13.083  -4.634  -3.288  1.00  0.00           H  
ATOM    651  HB  ILE A 306      14.102  -3.307  -0.743  1.00  0.00           H  
ATOM    652 HG13 ILE A 306      11.768  -2.526  -1.250  1.00  0.00           H  
ATOM    653 HG12 ILE A 306      12.260  -2.138  -2.866  1.00  0.00           H  
ATOM    654 HG21 ILE A 306      15.317  -1.828  -2.290  1.00  0.00           H  
ATOM    655 HG22 ILE A 306      15.801  -3.480  -2.582  1.00  0.00           H  
ATOM    656 HG23 ILE A 306      14.684  -2.686  -3.680  1.00  0.00           H  
ATOM    657 HD11 ILE A 306      12.189  -0.320  -0.841  1.00  0.00           H  
ATOM    658 HD12 ILE A 306      13.847  -0.854  -0.636  1.00  0.00           H  
ATOM    659 HD13 ILE A 306      13.332  -0.167  -2.174  1.00  0.00           H  
ATOM    660  N   LYS A 307      14.978  -6.243  -2.974  1.00 24.86           N  
ATOM    661  CA  LYS A 307      15.951  -7.335  -2.904  1.00 25.96           C  
ATOM    662  C   LYS A 307      17.379  -6.913  -3.285  1.00 28.33           C  
ATOM    663  O   LYS A 307      18.310  -7.614  -2.891  1.00 26.88           O  
ATOM    664  CB  LYS A 307      15.478  -8.486  -3.821  1.00 27.67           C  
ATOM    665  CG  LYS A 307      14.179  -9.185  -3.373  1.00 29.82           C  
ATOM    666  CD  LYS A 307      14.258  -9.781  -1.957  1.00 31.14           C  
ATOM    667  CE  LYS A 307      13.098 -10.729  -1.635  1.00 31.34           C  
ATOM    668  NZ  LYS A 307      13.132 -11.138  -0.221  1.00 31.11           N1+
ATOM    669  H   LYS A 307      14.704  -5.954  -3.907  1.00  0.00           H  
ATOM    670  HA  LYS A 307      16.026  -7.708  -1.882  1.00  0.00           H  
ATOM    671  HB3 LYS A 307      16.258  -9.248  -3.876  1.00  0.00           H  
ATOM    672  HB2 LYS A 307      15.354  -8.117  -4.840  1.00  0.00           H  
ATOM    673  HG3 LYS A 307      13.949  -9.977  -4.086  1.00  0.00           H  
ATOM    674  HG2 LYS A 307      13.345  -8.484  -3.424  1.00  0.00           H  
ATOM    675  HD3 LYS A 307      14.252  -8.969  -1.229  1.00  0.00           H  
ATOM    676  HD2 LYS A 307      15.208 -10.303  -1.828  1.00  0.00           H  
ATOM    677  HE3 LYS A 307      13.136 -11.617  -2.266  1.00  0.00           H  
ATOM    678  HE2 LYS A 307      12.143 -10.244  -1.834  1.00  0.00           H  
ATOM    679  HZ1 LYS A 307      13.152 -10.322   0.373  1.00  0.00           H  
ATOM    680  HZ2 LYS A 307      12.285 -11.659  -0.011  1.00  0.00           H  
ATOM    681  HZ3 LYS A 307      13.943 -11.710  -0.038  1.00  0.00           H  
ATOM    682  N   THR A 308      17.540  -5.811  -4.037  1.00 27.28           N  
ATOM    683  CA  THR A 308      18.841  -5.336  -4.518  1.00 28.72           C  
ATOM    684  C   THR A 308      18.971  -3.813  -4.332  1.00 27.24           C  
ATOM    685  O   THR A 308      17.967  -3.110  -4.204  1.00 25.29           O  
ATOM    686  CB  THR A 308      19.067  -5.681  -6.021  1.00 28.38           C  
ATOM    687  OG1 THR A 308      18.266  -4.910  -6.897  1.00 27.65           O  
ATOM    688  CG2 THR A 308      18.877  -7.168  -6.359  1.00 29.56           C  
ATOM    689  H   THR A 308      16.736  -5.267  -4.316  1.00  0.00           H  
ATOM    690  HA  THR A 308      19.646  -5.790  -3.936  1.00  0.00           H  
ATOM    691  HB  THR A 308      20.101  -5.435  -6.265  1.00  0.00           H  
ATOM    692  HG1 THR A 308      17.369  -5.252  -6.867  1.00  0.00           H  
ATOM    693 HG21 THR A 308      19.149  -7.370  -7.396  1.00  0.00           H  
ATOM    694 HG22 THR A 308      19.505  -7.795  -5.726  1.00  0.00           H  
ATOM    695 HG23 THR A 308      17.843  -7.487  -6.224  1.00  0.00           H  
ATOM    696  N   ALA A 309      20.229  -3.338  -4.326  1.00 29.08           N  
ATOM    697  CA  ALA A 309      20.584  -1.919  -4.262  1.00 28.10           C  
ATOM    698  C   ALA A 309      20.142  -1.137  -5.510  1.00 28.54           C  
ATOM    699  O   ALA A 309      19.736   0.014  -5.378  1.00 28.71           O  
ATOM    700  CB  ALA A 309      22.099  -1.788  -4.052  1.00 30.59           C  
ATOM    701  H   ALA A 309      21.002  -3.977  -4.443  1.00  0.00           H  
ATOM    702  HA  ALA A 309      20.083  -1.486  -3.394  1.00  0.00           H  
ATOM    703  HB1 ALA A 309      22.400  -0.742  -3.992  1.00  0.00           H  
ATOM    704  HB2 ALA A 309      22.409  -2.271  -3.125  1.00  0.00           H  
ATOM    705  HB3 ALA A 309      22.657  -2.247  -4.870  1.00  0.00           H  
ATOM    706  N   GLU A 310      20.190  -1.790  -6.683  1.00 29.09           N  
ATOM    707  CA  GLU A 310      19.760  -1.266  -7.978  1.00 31.77           C  
ATOM    708  C   GLU A 310      18.238  -1.042  -8.034  1.00 27.38           C  
ATOM    709  O   GLU A 310      17.801  -0.033  -8.586  1.00 27.07           O  
ATOM    710  CB  GLU A 310      20.211  -2.212  -9.119  1.00 36.30           C  
ATOM    711  CG  GLU A 310      21.739  -2.354  -9.327  1.00 43.88           C  
ATOM    712  CD  GLU A 310      22.506  -3.092  -8.222  1.00 47.55           C  
ATOM    713  OE1 GLU A 310      21.908  -3.998  -7.599  1.00 49.98           O  
ATOM    714  OE2 GLU A 310      23.683  -2.730  -8.013  1.00 55.86           O1-
ATOM    715  H   GLU A 310      20.570  -2.729  -6.707  1.00  0.00           H  
ATOM    716  HA  GLU A 310      20.241  -0.297  -8.125  1.00  0.00           H  
ATOM    717  HB3 GLU A 310      19.787  -1.855 -10.058  1.00  0.00           H  
ATOM    718  HB2 GLU A 310      19.772  -3.201  -8.970  1.00  0.00           H  
ATOM    719  HG3 GLU A 310      22.178  -1.365  -9.463  1.00  0.00           H  
ATOM    720  HG2 GLU A 310      21.920  -2.896 -10.255  1.00  0.00           H  
ATOM    721  N   GLU A 311      17.472  -1.968  -7.429  1.00 26.75           N  
ATOM    722  CA  GLU A 311      16.025  -1.872  -7.236  1.00 26.63           C  
ATOM    723  C   GLU A 311      15.635  -0.738  -6.276  1.00 24.74           C  
ATOM    724  O   GLU A 311      14.678  -0.024  -6.570  1.00 24.64           O  
ATOM    725  CB  GLU A 311      15.481  -3.243  -6.788  1.00 25.36           C  
ATOM    726  CG  GLU A 311      13.965  -3.279  -6.520  1.00 26.24           C  
ATOM    727  CD  GLU A 311      13.452  -4.644  -6.068  1.00 26.60           C  
ATOM    728  OE1 GLU A 311      12.212  -4.788  -6.060  1.00 26.56           O  
ATOM    729  OE2 GLU A 311      14.274  -5.523  -5.726  1.00 27.35           O1-
ATOM    730  H   GLU A 311      17.918  -2.779  -7.022  1.00  0.00           H  
ATOM    731  HA  GLU A 311      15.575  -1.635  -8.199  1.00  0.00           H  
ATOM    732  HB3 GLU A 311      16.010  -3.561  -5.890  1.00  0.00           H  
ATOM    733  HB2 GLU A 311      15.716  -3.979  -7.558  1.00  0.00           H  
ATOM    734  HG3 GLU A 311      13.426  -2.978  -7.419  1.00  0.00           H  
ATOM    735  HG2 GLU A 311      13.691  -2.568  -5.743  1.00  0.00           H  
ATOM    736  N   GLN A 312      16.408  -0.564  -5.189  1.00 24.19           N  
ATOM    737  CA  GLN A 312      16.304   0.575  -4.276  1.00 25.11           C  
ATOM    738  C   GLN A 312      16.504   1.921  -4.987  1.00 26.38           C  
ATOM    739  O   GLN A 312      15.644   2.785  -4.849  1.00 24.15           O  
ATOM    740  CB  GLN A 312      17.246   0.380  -3.060  1.00 24.80           C  
ATOM    741  CG  GLN A 312      17.576   1.619  -2.200  1.00 25.11           C  
ATOM    742  CD  GLN A 312      16.377   2.393  -1.647  1.00 25.19           C  
ATOM    743  OE1 GLN A 312      15.270   1.870  -1.546  1.00 27.47           O  
ATOM    744  NE2 GLN A 312      16.609   3.650  -1.269  1.00 25.20           N  
ATOM    745  H   GLN A 312      17.166  -1.209  -5.013  1.00  0.00           H  
ATOM    746  HA  GLN A 312      15.280   0.566  -3.897  1.00  0.00           H  
ATOM    747  HB3 GLN A 312      18.190  -0.042  -3.395  1.00  0.00           H  
ATOM    748  HB2 GLN A 312      16.832  -0.375  -2.400  1.00  0.00           H  
ATOM    749  HG3 GLN A 312      18.217   2.301  -2.760  1.00  0.00           H  
ATOM    750  HG2 GLN A 312      18.160   1.285  -1.352  1.00  0.00           H  
ATOM    751 HE22 GLN A 312      15.858   4.231  -0.917  1.00  0.00           H  
ATOM    752 HE21 GLN A 312      17.534   4.045  -1.350  1.00  0.00           H  
ATOM    753  N   ASN A 313      17.601   2.059  -5.753  1.00 27.62           N  
ATOM    754  CA  ASN A 313      17.927   3.270  -6.515  0.70 28.35           C  
ATOM    755  C   ASN A 313      16.861   3.611  -7.569  1.00 26.39           C  
ATOM    756  O   ASN A 313      16.539   4.787  -7.716  1.00 29.53           O  
ATOM    757  CB  ASN A 313      19.322   3.153  -7.177  0.70 30.83           C  
ATOM    758  CG  ASN A 313      20.503   2.957  -6.215  0.70 32.85           C  
ATOM    759  OD1 ASN A 313      21.468   2.282  -6.562  0.70 39.28           O  
ATOM    760  ND2 ASN A 313      20.454   3.542  -5.016  0.70 35.86           N  
ATOM    761  H   ASN A 313      18.265   1.297  -5.812  1.00  0.00           H  
ATOM    762  HA  ASN A 313      17.944   4.099  -5.804  1.00  0.00           H  
ATOM    763  HB3 ASN A 313      19.530   4.055  -7.754  1.00  0.00           H  
ATOM    764  HB2 ASN A 313      19.322   2.328  -7.891  1.00  0.00           H  
ATOM    765 HD22 ASN A 313      21.222   3.424  -4.371  1.00  0.00           H  
ATOM    766 HD21 ASN A 313      19.655   4.096  -4.743  1.00  0.00           H  
ATOM    767  N   PHE A 314      16.294   2.586  -8.230  1.00 25.11           N  
ATOM    768  CA  PHE A 314      15.141   2.708  -9.120  1.00 26.34           C  
ATOM    769  C   PHE A 314      13.889   3.268  -8.420  1.00 26.48           C  
ATOM    770  O   PHE A 314      13.434   4.345  -8.799  1.00 27.17           O  
ATOM    771  CB  PHE A 314      14.920   1.387  -9.899  1.00 26.18           C  
ATOM    772  CG  PHE A 314      13.558   1.198 -10.548  1.00 29.67           C  
ATOM    773  CD1 PHE A 314      13.196   1.944 -11.691  1.00 32.74           C  
ATOM    774  CE1 PHE A 314      11.913   1.834 -12.212  1.00 35.63           C  
ATOM    775  CZ  PHE A 314      10.975   1.013 -11.598  1.00 34.41           C  
ATOM    776  CD2 PHE A 314      12.591   0.375  -9.933  1.00 32.55           C  
ATOM    777  CE2 PHE A 314      11.314   0.289 -10.464  1.00 31.98           C  
ATOM    778  H   PHE A 314      16.628   1.645  -8.062  1.00  0.00           H  
ATOM    779  HA  PHE A 314      15.411   3.454  -9.871  1.00  0.00           H  
ATOM    780  HB3 PHE A 314      15.108   0.533  -9.248  1.00  0.00           H  
ATOM    781  HB2 PHE A 314      15.672   1.323 -10.686  1.00  0.00           H  
ATOM    782  HD1 PHE A 314      13.914   2.602 -12.159  1.00  0.00           H  
ATOM    783  HE1 PHE A 314      11.640   2.397 -13.092  1.00  0.00           H  
ATOM    784  HZ  PHE A 314       9.975   0.937 -12.000  1.00  0.00           H  
ATOM    785  HD2 PHE A 314      12.845  -0.192  -9.050  1.00  0.00           H  
ATOM    786  HE2 PHE A 314      10.581  -0.344  -9.991  1.00  0.00           H  
ATOM    787  N   LEU A 315      13.390   2.551  -7.397  1.00 25.05           N  
ATOM    788  CA  LEU A 315      12.189   2.891  -6.623  1.00 23.69           C  
ATOM    789  C   LEU A 315      12.273   4.245  -5.901  1.00 24.74           C  
ATOM    790  O   LEU A 315      11.277   4.965  -5.863  1.00 24.02           O  
ATOM    791  CB  LEU A 315      11.917   1.786  -5.584  1.00 24.75           C  
ATOM    792  CG  LEU A 315      11.448   0.443  -6.176  1.00 24.60           C  
ATOM    793  CD1 LEU A 315      11.562  -0.672  -5.130  1.00 26.01           C  
ATOM    794  CD2 LEU A 315      10.031   0.521  -6.768  1.00 26.33           C  
ATOM    795  H   LEU A 315      13.848   1.687  -7.134  1.00  0.00           H  
ATOM    796  HA  LEU A 315      11.352   2.946  -7.322  1.00  0.00           H  
ATOM    797  HB3 LEU A 315      11.156   2.123  -4.880  1.00  0.00           H  
ATOM    798  HB2 LEU A 315      12.822   1.636  -4.992  1.00  0.00           H  
ATOM    799  HG  LEU A 315      12.126   0.173  -6.981  1.00  0.00           H  
ATOM    800 HD11 LEU A 315      11.486  -1.654  -5.598  1.00  0.00           H  
ATOM    801 HD12 LEU A 315      12.523  -0.631  -4.616  1.00  0.00           H  
ATOM    802 HD13 LEU A 315      10.779  -0.595  -4.376  1.00  0.00           H  
ATOM    803 HD21 LEU A 315       9.380  -0.244  -6.347  1.00  0.00           H  
ATOM    804 HD22 LEU A 315       9.560   1.487  -6.585  1.00  0.00           H  
ATOM    805 HD23 LEU A 315      10.048   0.370  -7.846  1.00  0.00           H  
ATOM    806  N   GLN A 316      13.458   4.573  -5.361  1.00 25.49           N  
ATOM    807  CA  GLN A 316      13.722   5.829  -4.666  1.00 26.73           C  
ATOM    808  C   GLN A 316      13.681   7.031  -5.625  1.00 28.24           C  
ATOM    809  O   GLN A 316      13.181   8.077  -5.224  1.00 30.06           O  
ATOM    810  CB  GLN A 316      15.075   5.740  -3.927  1.00 26.62           C  
ATOM    811  CG  GLN A 316      15.325   6.863  -2.903  1.00 27.25           C  
ATOM    812  CD  GLN A 316      14.426   6.713  -1.675  1.00 26.09           C  
ATOM    813  OE1 GLN A 316      14.625   5.808  -0.870  1.00 27.34           O  
ATOM    814  NE2 GLN A 316      13.440   7.594  -1.517  1.00 25.02           N  
ATOM    815  H   GLN A 316      14.230   3.918  -5.410  1.00  0.00           H  
ATOM    816  HA  GLN A 316      12.928   5.956  -3.929  1.00  0.00           H  
ATOM    817  HB3 GLN A 316      15.890   5.720  -4.653  1.00  0.00           H  
ATOM    818  HB2 GLN A 316      15.129   4.788  -3.399  1.00  0.00           H  
ATOM    819  HG3 GLN A 316      15.210   7.851  -3.349  1.00  0.00           H  
ATOM    820  HG2 GLN A 316      16.358   6.807  -2.559  1.00  0.00           H  
ATOM    821 HE22 GLN A 316      12.855   7.547  -0.695  1.00  0.00           H  
ATOM    822 HE21 GLN A 316      13.303   8.350  -2.175  1.00  0.00           H  
ATOM    823  N   LEU A 317      14.156   6.854  -6.871  1.00 28.33           N  
ATOM    824  CA  LEU A 317      14.103   7.879  -7.914  1.00 32.32           C  
ATOM    825  C   LEU A 317      12.699   8.053  -8.520  1.00 33.60           C  
ATOM    826  O   LEU A 317      12.361   9.191  -8.838  1.00 36.48           O  
ATOM    827  CB  LEU A 317      15.164   7.595  -8.998  1.00 34.25           C  
ATOM    828  CG  LEU A 317      16.615   7.882  -8.539  1.00 38.74           C  
ATOM    829  CD1 LEU A 317      17.642   7.302  -9.536  1.00 38.49           C  
ATOM    830  CD2 LEU A 317      16.858   9.379  -8.248  1.00 41.47           C  
ATOM    831  H   LEU A 317      14.554   5.963  -7.136  1.00  0.00           H  
ATOM    832  HA  LEU A 317      14.345   8.834  -7.448  1.00  0.00           H  
ATOM    833  HB3 LEU A 317      14.963   8.195  -9.888  1.00  0.00           H  
ATOM    834  HB2 LEU A 317      15.070   6.556  -9.317  1.00  0.00           H  
ATOM    835  HG  LEU A 317      16.770   7.355  -7.597  1.00  0.00           H  
ATOM    836 HD11 LEU A 317      18.354   6.655  -9.022  1.00  0.00           H  
ATOM    837 HD12 LEU A 317      17.167   6.700 -10.310  1.00  0.00           H  
ATOM    838 HD13 LEU A 317      18.217   8.074 -10.048  1.00  0.00           H  
ATOM    839 HD21 LEU A 317      17.780   9.754  -8.693  1.00  0.00           H  
ATOM    840 HD22 LEU A 317      16.047  10.006  -8.623  1.00  0.00           H  
ATOM    841 HD23 LEU A 317      16.932   9.554  -7.174  1.00  0.00           H  
ATOM    842  N   GLN A 318      11.893   6.974  -8.622  1.00 32.24           N  
ATOM    843  CA  GLN A 318      10.479   7.028  -9.032  1.00 32.15           C  
ATOM    844  C   GLN A 318       9.617   7.890  -8.090  1.00 30.02           C  
ATOM    845  O   GLN A 318       8.822   8.704  -8.561  1.00 29.73           O  
ATOM    846  CB  GLN A 318       9.866   5.604  -9.124  1.00 35.14           C  
ATOM    847  CG  GLN A 318      10.369   4.697 -10.266  1.00 41.70           C  
ATOM    848  CD  GLN A 318      10.186   5.291 -11.661  1.00 41.53           C  
ATOM    849  OE1 GLN A 318       9.099   5.744 -12.014  1.00 45.65           O  
ATOM    850  NE2 GLN A 318      11.248   5.271 -12.469  1.00 45.19           N  
ATOM    851  H   GLN A 318      12.248   6.064  -8.360  1.00  0.00           H  
ATOM    852  HA  GLN A 318      10.442   7.503 -10.014  1.00  0.00           H  
ATOM    853  HB3 GLN A 318       8.782   5.688  -9.228  1.00  0.00           H  
ATOM    854  HB2 GLN A 318      10.017   5.081  -8.180  1.00  0.00           H  
ATOM    855  HG3 GLN A 318       9.838   3.746 -10.232  1.00  0.00           H  
ATOM    856  HG2 GLN A 318      11.417   4.456 -10.121  1.00  0.00           H  
ATOM    857 HE22 GLN A 318      11.179   5.640 -13.405  1.00  0.00           H  
ATOM    858 HE21 GLN A 318      12.123   4.882 -12.149  1.00  0.00           H  
ATOM    859  N   THR A 319       9.815   7.693  -6.778  1.00 29.07           N  
ATOM    860  CA  THR A 319       9.105   8.391  -5.709  1.00 30.45           C  
ATOM    861  C   THR A 319       9.659   9.806  -5.440  1.00 30.51           C  
ATOM    862  O   THR A 319       8.864  10.677  -5.092  1.00 28.73           O  
ATOM    863  CB  THR A 319       9.159   7.577  -4.390  1.00 30.76           C  
ATOM    864  OG1 THR A 319      10.485   7.351  -3.950  1.00 34.81           O  
ATOM    865  CG2 THR A 319       8.444   6.225  -4.515  1.00 29.06           C  
ATOM    866  H   THR A 319      10.487   6.999  -6.481  1.00  0.00           H  
ATOM    867  HA  THR A 319       8.057   8.494  -5.998  1.00  0.00           H  
ATOM    868  HB  THR A 319       8.672   8.136  -3.594  1.00  0.00           H  
ATOM    869  HG1 THR A 319      10.858   6.626  -4.460  1.00  0.00           H  
ATOM    870 HG21 THR A 319       8.531   5.653  -3.593  1.00  0.00           H  
ATOM    871 HG22 THR A 319       7.383   6.367  -4.718  1.00  0.00           H  
ATOM    872 HG23 THR A 319       8.848   5.613  -5.319  1.00  0.00           H  
ATOM    873  N   SER A 320      10.970  10.036  -5.637  1.00 35.18           N  
ATOM    874  CA  SER A 320      11.609  11.340  -5.423  1.00 40.33           C  
ATOM    875  C   SER A 320      11.288  12.357  -6.534  1.00 44.26           C  
ATOM    876  O   SER A 320      11.108  13.530  -6.217  1.00 40.25           O  
ATOM    877  CB  SER A 320      13.130  11.159  -5.240  1.00 41.50           C  
ATOM    878  OG  SER A 320      13.784  12.375  -4.930  1.00 50.26           O  
ATOM    879  H   SER A 320      11.581   9.273  -5.894  1.00  0.00           H  
ATOM    880  HA  SER A 320      11.219  11.747  -4.487  1.00  0.00           H  
ATOM    881  HB3 SER A 320      13.582  10.735  -6.137  1.00  0.00           H  
ATOM    882  HB2 SER A 320      13.331  10.470  -4.422  1.00  0.00           H  
ATOM    883  HG  SER A 320      13.689  12.976  -5.673  1.00  0.00           H  
ATOM    884  N   ARG A 321      11.218  11.907  -7.802  1.00 45.35           N  
ATOM    885  CA  ARG A 321      10.949  12.778  -8.954  1.00 50.33           C  
ATOM    886  C   ARG A 321       9.475  13.217  -9.045  1.00 54.29           C  
ATOM    887  O   ARG A 321       9.216  14.343  -9.469  1.00 61.67           O  
ATOM    888  CB  ARG A 321      11.469  12.121 -10.251  1.00 49.30           C  
ATOM    889  CG  ARG A 321      10.610  10.987 -10.844  1.00 51.76           C  
ATOM    890  CD  ARG A 321      11.363  10.220 -11.939  1.00 56.69           C  
ATOM    891  NE  ARG A 321      10.492   9.272 -12.647  1.00 62.94           N  
ATOM    892  CZ  ARG A 321      10.847   8.561 -13.732  1.00 62.01           C  
ATOM    893  NH2 ARG A 321       9.955   7.742 -14.303  1.00 64.22           N1+
ATOM    894  NH1 ARG A 321      12.076   8.661 -14.259  1.00 60.98           N  
ATOM    895  H   ARG A 321      11.391  10.931  -8.002  1.00  0.00           H  
ATOM    896  HA  ARG A 321      11.533  13.690  -8.815  1.00  0.00           H  
ATOM    897  HB3 ARG A 321      12.482  11.755 -10.071  1.00  0.00           H  
ATOM    898  HB2 ARG A 321      11.572  12.895 -11.014  1.00  0.00           H  
ATOM    899  HG3 ARG A 321       9.632  11.327 -11.190  1.00  0.00           H  
ATOM    900  HG2 ARG A 321      10.411  10.287 -10.036  1.00  0.00           H  
ATOM    901  HD3 ARG A 321      12.124   9.594 -11.474  1.00  0.00           H  
ATOM    902  HD2 ARG A 321      11.883  10.901 -12.614  1.00  0.00           H  
ATOM    903  HE  ARG A 321       9.566   9.143 -12.263  1.00  0.00           H  
ATOM    904 HH22 ARG A 321      10.186   7.232 -15.143  1.00  0.00           H  
ATOM    905 HH21 ARG A 321       9.038   7.624 -13.894  1.00  0.00           H  
ATOM    906 HH12 ARG A 321      12.331   8.136 -15.082  1.00  0.00           H  
ATOM    907 HH11 ARG A 321      12.755   9.277 -13.836  1.00  0.00           H  
ATOM    908  N   SER A 322       8.551  12.344  -8.607  1.00 54.69           N  
ATOM    909  CA  SER A 322       7.133  12.663  -8.423  0.25 52.82           C  
ATOM    910  C   SER A 322       6.849  13.387  -7.090  1.00 54.76           C  
ATOM    911  O   SER A 322       5.752  13.921  -6.932  1.00 48.35           O  
ATOM    912  CB  SER A 322       6.304  11.367  -8.572  0.25 51.61           C  
ATOM    913  OG  SER A 322       6.513  10.454  -7.511  0.25 48.86           O  
ATOM    914  H   SER A 322       8.846  11.436  -8.279  1.00  0.00           H  
ATOM    915  HA  SER A 322       6.826  13.336  -9.225  1.00  0.00           H  
ATOM    916  HB3 SER A 322       6.537  10.872  -9.516  1.00  0.00           H  
ATOM    917  HB2 SER A 322       5.240  11.607  -8.603  1.00  0.00           H  
ATOM    918  HG  SER A 322       7.300   9.935  -7.705  1.00  0.00           H  
ATOM    919  N   ASN A 323       7.823  13.365  -6.158  1.00 58.48           N  
ATOM    920  CA  ASN A 323       7.779  13.874  -4.776  0.50 60.72           C  
ATOM    921  C   ASN A 323       6.738  13.167  -3.878  1.00 59.61           C  
ATOM    922  O   ASN A 323       6.510  13.626  -2.758  1.00 62.15           O  
ATOM    923  CB  ASN A 323       7.626  15.419  -4.750  0.50 64.63           C  
ATOM    924  CG  ASN A 323       8.829  16.158  -5.344  0.50 67.07           C  
ATOM    925  OD1 ASN A 323       9.947  16.026  -4.850  0.50 70.11           O  
ATOM    926  ND2 ASN A 323       8.603  16.959  -6.386  0.50 70.68           N  
ATOM    927  H   ASN A 323       8.690  12.905  -6.397  1.00  0.00           H  
ATOM    928  HA  ASN A 323       8.758  13.619  -4.369  1.00  0.00           H  
ATOM    929  HB3 ASN A 323       7.543  15.769  -3.721  1.00  0.00           H  
ATOM    930  HB2 ASN A 323       6.703  15.730  -5.241  1.00  0.00           H  
ATOM    931 HD22 ASN A 323       9.368  17.470  -6.803  1.00  0.00           H  
ATOM    932 HD21 ASN A 323       7.674  17.054  -6.769  1.00  0.00           H  
ATOM    933  N   ARG A 324       6.147  12.056  -4.355  1.00 49.92           N  
ATOM    934  CA  ARG A 324       5.196  11.240  -3.611  1.00 50.24           C  
ATOM    935  C   ARG A 324       5.899  10.405  -2.539  1.00 41.88           C  
ATOM    936  O   ARG A 324       6.828   9.659  -2.845  1.00 45.76           O  
ATOM    937  CB  ARG A 324       4.429  10.304  -4.567  1.00 52.83           C  
ATOM    938  CG  ARG A 324       3.396  11.020  -5.449  1.00 55.80           C  
ATOM    939  CD  ARG A 324       2.615  10.028  -6.324  1.00 60.11           C  
ATOM    940  NE  ARG A 324       1.391  10.627  -6.873  1.00 67.00           N  
ATOM    941  CZ  ARG A 324       0.560  10.038  -7.750  1.00 72.04           C  
ATOM    942  NH2 ARG A 324      -0.575  10.655  -8.102  1.00 75.17           N1+
ATOM    943  NH1 ARG A 324       0.839   8.835  -8.271  1.00 66.75           N  
ATOM    944  H   ARG A 324       6.403  11.717  -5.272  1.00  0.00           H  
ATOM    945  HA  ARG A 324       4.475  11.908  -3.133  1.00  0.00           H  
ATOM    946  HB3 ARG A 324       3.885   9.571  -3.968  1.00  0.00           H  
ATOM    947  HB2 ARG A 324       5.125   9.730  -5.182  1.00  0.00           H  
ATOM    948  HG3 ARG A 324       3.950  11.695  -6.102  1.00  0.00           H  
ATOM    949  HG2 ARG A 324       2.717  11.642  -4.865  1.00  0.00           H  
ATOM    950  HD3 ARG A 324       2.434   9.074  -5.826  1.00  0.00           H  
ATOM    951  HD2 ARG A 324       3.227   9.813  -7.201  1.00  0.00           H  
ATOM    952  HE  ARG A 324       1.122  11.519  -6.483  1.00  0.00           H  
ATOM    953 HH22 ARG A 324      -1.216  10.218  -8.750  1.00  0.00           H  
ATOM    954 HH21 ARG A 324      -0.820  11.547  -7.696  1.00  0.00           H  
ATOM    955 HH12 ARG A 324       0.188   8.379  -8.894  1.00  0.00           H  
ATOM    956 HH11 ARG A 324       1.673   8.344  -7.987  1.00  0.00           H  
ATOM    957  N   PHE A 325       5.357  10.485  -1.318  1.00 32.69           N  
ATOM    958  CA  PHE A 325       5.597   9.529  -0.243  1.00 28.61           C  
ATOM    959  C   PHE A 325       4.827   8.244  -0.592  1.00 28.16           C  
ATOM    960  O   PHE A 325       3.668   8.347  -0.996  1.00 27.14           O  
ATOM    961  CB  PHE A 325       5.095  10.137   1.083  1.00 25.33           C  
ATOM    962  CG  PHE A 325       5.705  11.482   1.436  1.00 24.01           C  
ATOM    963  CD1 PHE A 325       5.114  12.677   0.970  1.00 25.79           C  
ATOM    964  CE1 PHE A 325       5.737  13.896   1.195  1.00 24.88           C  
ATOM    965  CZ  PHE A 325       6.956  13.946   1.859  1.00 25.83           C  
ATOM    966  CD2 PHE A 325       6.956  11.547   2.081  1.00 25.08           C  
ATOM    967  CE2 PHE A 325       7.564  12.777   2.296  1.00 26.43           C  
ATOM    968  H   PHE A 325       4.606  11.139  -1.155  1.00  0.00           H  
ATOM    969  HA  PHE A 325       6.667   9.328  -0.175  1.00  0.00           H  
ATOM    970  HB3 PHE A 325       5.304   9.442   1.896  1.00  0.00           H  
ATOM    971  HB2 PHE A 325       4.012  10.258   1.055  1.00  0.00           H  
ATOM    972  HD1 PHE A 325       4.177  12.648   0.434  1.00  0.00           H  
ATOM    973  HE1 PHE A 325       5.279  14.809   0.843  1.00  0.00           H  
ATOM    974  HZ  PHE A 325       7.438  14.897   2.027  1.00  0.00           H  
ATOM    975  HD2 PHE A 325       7.434  10.639   2.417  1.00  0.00           H  
ATOM    976  HE2 PHE A 325       8.517  12.828   2.800  1.00  0.00           H  
ATOM    977  N   SER A 326       5.474   7.074  -0.482  1.00 26.34           N  
ATOM    978  CA  SER A 326       4.899   5.813  -0.958  1.00 24.14           C  
ATOM    979  C   SER A 326       5.278   4.655  -0.036  1.00 22.59           C  
ATOM    980  O   SER A 326       6.456   4.510   0.273  1.00 22.34           O  
ATOM    981  CB  SER A 326       5.381   5.526  -2.394  1.00 25.63           C  
ATOM    982  OG  SER A 326       4.683   6.309  -3.339  1.00 31.28           O  
ATOM    983  H   SER A 326       6.420   7.040  -0.126  1.00  0.00           H  
ATOM    984  HA  SER A 326       3.813   5.880  -0.959  1.00  0.00           H  
ATOM    985  HB3 SER A 326       5.206   4.481  -2.651  1.00  0.00           H  
ATOM    986  HB2 SER A 326       6.452   5.699  -2.487  1.00  0.00           H  
ATOM    987  HG  SER A 326       4.904   7.232  -3.186  1.00  0.00           H  
ATOM    988  N   TRP A 327       4.295   3.820   0.338  1.00 20.28           N  
ATOM    989  CA  TRP A 327       4.503   2.592   1.103  1.00 20.26           C  
ATOM    990  C   TRP A 327       5.357   1.554   0.356  1.00 19.49           C  
ATOM    991  O   TRP A 327       5.154   1.329  -0.839  1.00 20.54           O  
ATOM    992  CB  TRP A 327       3.154   1.938   1.476  1.00 20.54           C  
ATOM    993  CG  TRP A 327       2.240   2.652   2.428  1.00 20.66           C  
ATOM    994  CD1 TRP A 327       0.919   2.864   2.232  1.00 19.24           C  
ATOM    995  NE1 TRP A 327       0.360   3.407   3.370  1.00 18.91           N  
ATOM    996  CE2 TRP A 327       1.302   3.613   4.354  1.00 20.18           C  
ATOM    997  CD2 TRP A 327       2.523   3.156   3.770  1.00 19.71           C  
ATOM    998  CE3 TRP A 327       3.685   3.250   4.569  1.00 19.05           C  
ATOM    999  CZ3 TRP A 327       3.643   3.781   5.870  1.00 19.36           C  
ATOM   1000  CH2 TRP A 327       2.423   4.207   6.421  1.00 20.01           C  
ATOM   1001  CZ2 TRP A 327       1.242   4.122   5.664  1.00 19.43           C  
ATOM   1002  H   TRP A 327       3.343   4.007   0.044  1.00  0.00           H  
ATOM   1003  HA  TRP A 327       5.030   2.860   2.018  1.00  0.00           H  
ATOM   1004  HB3 TRP A 327       3.338   0.961   1.926  1.00  0.00           H  
ATOM   1005  HB2 TRP A 327       2.595   1.733   0.563  1.00  0.00           H  
ATOM   1006  HD1 TRP A 327       0.387   2.610   1.330  1.00  0.00           H  
ATOM   1007  HE1 TRP A 327      -0.624   3.640   3.428  1.00  0.00           H  
ATOM   1008  HE3 TRP A 327       4.627   2.907   4.177  1.00  0.00           H  
ATOM   1009  HZ3 TRP A 327       4.550   3.854   6.449  1.00  0.00           H  
ATOM   1010  HH2 TRP A 327       2.402   4.596   7.425  1.00  0.00           H  
ATOM   1011  HZ2 TRP A 327       0.304   4.435   6.096  1.00  0.00           H  
ATOM   1012  N   MET A 328       6.237   0.898   1.126  1.00 19.70           N  
ATOM   1013  CA  MET A 328       6.876  -0.368   0.779  1.00 21.02           C  
ATOM   1014  C   MET A 328       6.439  -1.414   1.814  1.00 19.31           C  
ATOM   1015  O   MET A 328       5.967  -1.056   2.896  1.00 20.39           O  
ATOM   1016  CB  MET A 328       8.407  -0.177   0.714  1.00 21.14           C  
ATOM   1017  CG  MET A 328       9.146  -0.104   2.062  1.00 20.90           C  
ATOM   1018  SD  MET A 328      10.900   0.310   1.908  1.00 21.58           S  
ATOM   1019  CE  MET A 328      10.756   2.094   1.654  1.00 20.40           C  
ATOM   1020  H   MET A 328       6.323   1.160   2.099  1.00  0.00           H  
ATOM   1021  HA  MET A 328       6.524  -0.705  -0.196  1.00  0.00           H  
ATOM   1022  HB3 MET A 328       8.633   0.700   0.111  1.00  0.00           H  
ATOM   1023  HB2 MET A 328       8.832  -1.016   0.162  1.00  0.00           H  
ATOM   1024  HG3 MET A 328       9.092  -1.072   2.555  1.00  0.00           H  
ATOM   1025  HG2 MET A 328       8.674   0.620   2.725  1.00  0.00           H  
ATOM   1026  HE1 MET A 328      11.600   2.456   1.075  1.00  0.00           H  
ATOM   1027  HE2 MET A 328       9.849   2.351   1.110  1.00  0.00           H  
ATOM   1028  HE3 MET A 328      10.745   2.604   2.616  1.00  0.00           H  
ATOM   1029  N   GLY A 329       6.599  -2.696   1.460  1.00 19.30           N  
ATOM   1030  CA  GLY A 329       6.136  -3.822   2.266  1.00 19.80           C  
ATOM   1031  C   GLY A 329       7.185  -4.178   3.314  1.00 20.22           C  
ATOM   1032  O   GLY A 329       7.751  -5.263   3.248  1.00 20.70           O  
ATOM   1033  H   GLY A 329       7.030  -2.919   0.572  1.00  0.00           H  
ATOM   1034  HA3 GLY A 329       5.956  -4.676   1.620  1.00  0.00           H  
ATOM   1035  HA2 GLY A 329       5.190  -3.598   2.760  1.00  0.00           H  
ATOM   1036  N   LEU A 330       7.425  -3.265   4.266  1.00 17.94           N  
ATOM   1037  CA  LEU A 330       8.393  -3.374   5.350  1.00 19.99           C  
ATOM   1038  C   LEU A 330       7.734  -2.805   6.614  1.00 19.58           C  
ATOM   1039  O   LEU A 330       7.178  -1.706   6.565  1.00 19.75           O  
ATOM   1040  CB  LEU A 330       9.660  -2.594   4.932  1.00 20.21           C  
ATOM   1041  CG  LEU A 330      10.847  -2.587   5.920  1.00 21.79           C  
ATOM   1042  CD1 LEU A 330      11.479  -3.984   6.064  1.00 23.90           C  
ATOM   1043  CD2 LEU A 330      11.888  -1.512   5.536  1.00 23.75           C  
ATOM   1044  H   LEU A 330       6.911  -2.395   4.239  1.00  0.00           H  
ATOM   1045  HA  LEU A 330       8.642  -4.420   5.521  1.00  0.00           H  
ATOM   1046  HB3 LEU A 330       9.358  -1.570   4.740  1.00  0.00           H  
ATOM   1047  HB2 LEU A 330      10.013  -2.967   3.974  1.00  0.00           H  
ATOM   1048  HG  LEU A 330      10.464  -2.298   6.898  1.00  0.00           H  
ATOM   1049 HD11 LEU A 330      12.543  -3.996   5.838  1.00  0.00           H  
ATOM   1050 HD12 LEU A 330      11.365  -4.348   7.083  1.00  0.00           H  
ATOM   1051 HD13 LEU A 330      11.014  -4.711   5.401  1.00  0.00           H  
ATOM   1052 HD21 LEU A 330      12.118  -0.874   6.391  1.00  0.00           H  
ATOM   1053 HD22 LEU A 330      12.828  -1.937   5.185  1.00  0.00           H  
ATOM   1054 HD23 LEU A 330      11.531  -0.858   4.741  1.00  0.00           H  
ATOM   1055  N   SER A 331       7.807  -3.563   7.719  1.00 20.44           N  
ATOM   1056  CA  SER A 331       7.207  -3.201   9.003  1.00 20.75           C  
ATOM   1057  C   SER A 331       7.927  -3.899  10.168  1.00 22.75           C  
ATOM   1058  O   SER A 331       8.484  -4.981   9.978  1.00 24.00           O  
ATOM   1059  CB  SER A 331       5.686  -3.490   8.977  1.00 19.58           C  
ATOM   1060  OG  SER A 331       5.395  -4.874   9.002  1.00 18.91           O  
ATOM   1061  H   SER A 331       8.284  -4.456   7.691  1.00  0.00           H  
ATOM   1062  HA  SER A 331       7.349  -2.130   9.133  1.00  0.00           H  
ATOM   1063  HB3 SER A 331       5.211  -3.030   8.111  1.00  0.00           H  
ATOM   1064  HB2 SER A 331       5.208  -3.046   9.849  1.00  0.00           H  
ATOM   1065  HG  SER A 331       5.724  -5.269   8.190  1.00  0.00           H  
ATOM   1066  N   ASP A 332       7.865  -3.278  11.361  1.00 22.79           N  
ATOM   1067  CA  ASP A 332       8.349  -3.864  12.619  1.00 23.53           C  
ATOM   1068  C   ASP A 332       7.234  -4.566  13.426  1.00 21.39           C  
ATOM   1069  O   ASP A 332       7.420  -4.795  14.622  1.00 24.87           O  
ATOM   1070  CB  ASP A 332       9.178  -2.848  13.451  1.00 24.06           C  
ATOM   1071  CG  ASP A 332       8.499  -1.542  13.884  1.00 25.24           C  
ATOM   1072  OD1 ASP A 332       9.018  -0.439  13.754  1.00 23.20           O  
ATOM   1073  OD2 ASP A 332       7.305  -1.730  14.512  1.00 25.84           O  
ATOM   1074  H   ASP A 332       7.386  -2.390  11.436  1.00  0.00           H  
ATOM   1075  HA  ASP A 332       9.046  -4.663  12.371  1.00  0.00           H  
ATOM   1076  HB3 ASP A 332      10.078  -2.587  12.891  1.00  0.00           H  
ATOM   1077  HB2 ASP A 332       9.534  -3.330  14.357  1.00  0.00           H  
ATOM   1078  HD2 ASP A 332       6.904  -0.912  14.833  1.00  0.00           H  
ATOM   1079  N   LEU A 333       6.106  -4.890  12.768  1.00 20.55           N  
ATOM   1080  CA  LEU A 333       4.917  -5.528  13.339  1.00 20.37           C  
ATOM   1081  C   LEU A 333       5.167  -7.023  13.627  1.00 22.12           C  
ATOM   1082  O   LEU A 333       4.718  -7.889  12.876  1.00 23.01           O  
ATOM   1083  CB  LEU A 333       3.726  -5.292  12.378  1.00 20.64           C  
ATOM   1084  CG  LEU A 333       3.289  -3.812  12.264  1.00 20.81           C  
ATOM   1085  CD1 LEU A 333       2.306  -3.610  11.092  1.00 20.44           C  
ATOM   1086  CD2 LEU A 333       2.718  -3.277  13.594  1.00 20.54           C  
ATOM   1087  H   LEU A 333       6.047  -4.676  11.782  1.00  0.00           H  
ATOM   1088  HA  LEU A 333       4.694  -5.050  14.294  1.00  0.00           H  
ATOM   1089  HB3 LEU A 333       2.868  -5.886  12.694  1.00  0.00           H  
ATOM   1090  HB2 LEU A 333       3.998  -5.666  11.389  1.00  0.00           H  
ATOM   1091  HG  LEU A 333       4.168  -3.212  12.027  1.00  0.00           H  
ATOM   1092 HD11 LEU A 333       1.338  -3.233  11.420  1.00  0.00           H  
ATOM   1093 HD12 LEU A 333       2.704  -2.894  10.374  1.00  0.00           H  
ATOM   1094 HD13 LEU A 333       2.118  -4.535  10.546  1.00  0.00           H  
ATOM   1095 HD21 LEU A 333       1.954  -2.514  13.443  1.00  0.00           H  
ATOM   1096 HD22 LEU A 333       2.275  -4.073  14.192  1.00  0.00           H  
ATOM   1097 HD23 LEU A 333       3.503  -2.822  14.197  1.00  0.00           H  
ATOM   1098  N   ASN A 334       5.910  -7.276  14.714  1.00 23.14           N  
ATOM   1099  CA  ASN A 334       6.372  -8.581  15.188  1.00 27.23           C  
ATOM   1100  C   ASN A 334       6.851  -8.455  16.646  1.00 26.33           C  
ATOM   1101  O   ASN A 334       6.994  -7.343  17.159  1.00 24.90           O  
ATOM   1102  CB  ASN A 334       7.451  -9.179  14.241  1.00 28.79           C  
ATOM   1103  CG  ASN A 334       8.645  -8.258  13.955  1.00 30.75           C  
ATOM   1104  OD1 ASN A 334       9.474  -8.007  14.827  1.00 33.58           O  
ATOM   1105  ND2 ASN A 334       8.735  -7.755  12.725  1.00 29.16           N  
ATOM   1106  H   ASN A 334       6.252  -6.491  15.255  1.00  0.00           H  
ATOM   1107  HA  ASN A 334       5.499  -9.235  15.172  1.00  0.00           H  
ATOM   1108  HB3 ASN A 334       6.985  -9.446  13.291  1.00  0.00           H  
ATOM   1109  HB2 ASN A 334       7.832 -10.119  14.643  1.00  0.00           H  
ATOM   1110 HD22 ASN A 334       9.509  -7.144  12.493  1.00  0.00           H  
ATOM   1111 HD21 ASN A 334       8.045  -7.981  12.023  1.00  0.00           H  
ATOM   1112  N   GLN A 335       7.087  -9.614  17.280  1.00 28.62           N  
ATOM   1113  CA  GLN A 335       7.503  -9.753  18.680  0.50 28.94           C  
ATOM   1114  C   GLN A 335       8.858  -9.100  19.012  1.00 30.54           C  
ATOM   1115  O   GLN A 335       9.017  -8.577  20.114  1.00 31.90           O  
ATOM   1116  CB  GLN A 335       7.533 -11.251  19.043  0.50 29.68           C  
ATOM   1117  CG  GLN A 335       6.144 -11.920  19.009  0.50 28.86           C  
ATOM   1118  CD  GLN A 335       6.194 -13.419  19.314  0.50 28.29           C  
ATOM   1119  OE1 GLN A 335       7.167 -14.101  19.003  0.50 26.93           O  
ATOM   1120  NE2 GLN A 335       5.118 -13.952  19.897  0.50 27.54           N  
ATOM   1121  H   GLN A 335       6.976 -10.481  16.774  1.00  0.00           H  
ATOM   1122  HA  GLN A 335       6.748  -9.262  19.296  1.00  0.00           H  
ATOM   1123  HB3 GLN A 335       7.959 -11.379  20.040  1.00  0.00           H  
ATOM   1124  HB2 GLN A 335       8.210 -11.767  18.359  1.00  0.00           H  
ATOM   1125  HG3 GLN A 335       5.688 -11.801  18.025  1.00  0.00           H  
ATOM   1126  HG2 GLN A 335       5.484 -11.425  19.722  1.00  0.00           H  
ATOM   1127 HE22 GLN A 335       5.097 -14.939  20.105  1.00  0.00           H  
ATOM   1128 HE21 GLN A 335       4.323 -13.377  20.132  1.00  0.00           H  
ATOM   1129  N   GLU A 336       9.796  -9.149  18.053  1.00 31.60           N  
ATOM   1130  CA  GLU A 336      11.168  -8.661  18.181  1.00 33.42           C  
ATOM   1131  C   GLU A 336      11.274  -7.127  18.091  1.00 34.18           C  
ATOM   1132  O   GLU A 336      12.230  -6.568  18.629  1.00 35.65           O  
ATOM   1133  CB  GLU A 336      12.068  -9.314  17.102  1.00 36.73           C  
ATOM   1134  CG  GLU A 336      12.214 -10.854  17.158  1.00 40.06           C  
ATOM   1135  CD  GLU A 336      10.984 -11.670  16.740  1.00 44.63           C  
ATOM   1136  OE1 GLU A 336      10.178 -11.154  15.934  1.00 41.11           O  
ATOM   1137  OE2 GLU A 336      10.869 -12.808  17.244  1.00 43.56           O1-
ATOM   1138  H   GLU A 336       9.588  -9.624  17.183  1.00  0.00           H  
ATOM   1139  HA  GLU A 336      11.545  -8.958  19.162  1.00  0.00           H  
ATOM   1140  HB3 GLU A 336      13.071  -8.896  17.190  1.00  0.00           H  
ATOM   1141  HB2 GLU A 336      11.725  -9.018  16.109  1.00  0.00           H  
ATOM   1142  HG3 GLU A 336      12.514 -11.153  18.163  1.00  0.00           H  
ATOM   1143  HG2 GLU A 336      13.028 -11.153  16.497  1.00  0.00           H  
ATOM   1144  N   GLY A 337      10.320  -6.480  17.397  1.00 33.32           N  
ATOM   1145  CA  GLY A 337      10.334  -5.044  17.114  1.00 33.33           C  
ATOM   1146  C   GLY A 337      11.353  -4.673  16.020  1.00 32.00           C  
ATOM   1147  O   GLY A 337      11.670  -3.493  15.873  1.00 37.42           O  
ATOM   1148  H   GLY A 337       9.569  -7.017  16.984  1.00  0.00           H  
ATOM   1149  HA3 GLY A 337      10.548  -4.481  18.024  1.00  0.00           H  
ATOM   1150  HA2 GLY A 337       9.340  -4.746  16.781  1.00  0.00           H  
ATOM   1151  N   THR A 338      11.866  -5.660  15.267  1.00 29.77           N  
ATOM   1152  CA  THR A 338      12.824  -5.486  14.177  1.00 29.96           C  
ATOM   1153  C   THR A 338      12.080  -5.421  12.833  1.00 27.14           C  
ATOM   1154  O   THR A 338      11.104  -6.142  12.632  1.00 26.38           O  
ATOM   1155  CB  THR A 338      13.808  -6.687  14.112  1.00 30.76           C  
ATOM   1156  OG1 THR A 338      13.152  -7.922  13.876  1.00 28.96           O  
ATOM   1157  CG2 THR A 338      14.664  -6.825  15.380  1.00 33.87           C  
ATOM   1158  H   THR A 338      11.555  -6.609  15.423  1.00  0.00           H  
ATOM   1159  HA  THR A 338      13.397  -4.568  14.320  1.00  0.00           H  
ATOM   1160  HB  THR A 338      14.490  -6.533  13.273  1.00  0.00           H  
ATOM   1161  HG1 THR A 338      12.628  -7.845  13.074  1.00  0.00           H  
ATOM   1162 HG21 THR A 338      15.349  -7.669  15.303  1.00  0.00           H  
ATOM   1163 HG22 THR A 338      15.263  -5.929  15.544  1.00  0.00           H  
ATOM   1164 HG23 THR A 338      14.051  -6.976  16.268  1.00  0.00           H  
ATOM   1165  N   TRP A 339      12.585  -4.576  11.923  1.00 26.20           N  
ATOM   1166  CA  TRP A 339      12.066  -4.418  10.566  1.00 23.74           C  
ATOM   1167  C   TRP A 339      12.260  -5.693   9.729  1.00 24.56           C  
ATOM   1168  O   TRP A 339      13.388  -6.172   9.604  1.00 25.49           O  
ATOM   1169  CB  TRP A 339      12.739  -3.203   9.905  1.00 23.53           C  
ATOM   1170  CG  TRP A 339      12.501  -1.898  10.603  1.00 22.33           C  
ATOM   1171  CD1 TRP A 339      13.314  -1.335  11.526  1.00 23.20           C  
ATOM   1172  NE1 TRP A 339      12.735  -0.179  12.007  1.00 22.40           N  
ATOM   1173  CE2 TRP A 339      11.513   0.065  11.418  1.00 22.80           C  
ATOM   1174  CD2 TRP A 339      11.335  -1.026  10.513  1.00 22.26           C  
ATOM   1175  CE3 TRP A 339      10.137  -1.047   9.763  1.00 21.80           C  
ATOM   1176  CZ3 TRP A 339       9.168  -0.035   9.906  1.00 23.57           C  
ATOM   1177  CH2 TRP A 339       9.367   1.021  10.812  1.00 23.71           C  
ATOM   1178  CZ2 TRP A 339      10.552   1.080  11.569  1.00 22.52           C  
ATOM   1179  H   TRP A 339      13.390  -4.014  12.157  1.00  0.00           H  
ATOM   1180  HA  TRP A 339      10.997  -4.208  10.640  1.00  0.00           H  
ATOM   1181  HB3 TRP A 339      12.389  -3.094   8.878  1.00  0.00           H  
ATOM   1182  HB2 TRP A 339      13.815  -3.369   9.844  1.00  0.00           H  
ATOM   1183  HD1 TRP A 339      14.261  -1.748  11.841  1.00  0.00           H  
ATOM   1184  HE1 TRP A 339      13.169   0.396  12.715  1.00  0.00           H  
ATOM   1185  HE3 TRP A 339       9.961  -1.856   9.071  1.00  0.00           H  
ATOM   1186  HZ3 TRP A 339       8.263  -0.071   9.320  1.00  0.00           H  
ATOM   1187  HH2 TRP A 339       8.607   1.778  10.929  1.00  0.00           H  
ATOM   1188  HZ2 TRP A 339      10.707   1.885  12.272  1.00  0.00           H  
ATOM   1189  N   GLN A 340      11.152  -6.198   9.169  1.00 22.52           N  
ATOM   1190  CA  GLN A 340      11.136  -7.322   8.240  0.70 23.52           C  
ATOM   1191  C   GLN A 340      10.152  -7.012   7.107  1.00 23.34           C  
ATOM   1192  O   GLN A 340       9.160  -6.308   7.307  1.00 21.35           O  
ATOM   1193  CB  GLN A 340      10.804  -8.638   8.987  0.70 26.17           C  
ATOM   1194  CG  GLN A 340       9.319  -8.843   9.374  0.70 29.01           C  
ATOM   1195  CD  GLN A 340       9.018 -10.134  10.147  0.70 30.60           C  
ATOM   1196  OE1 GLN A 340       7.876 -10.346  10.547  0.70 35.11           O  
ATOM   1197  NE2 GLN A 340      10.007 -11.004  10.366  0.70 30.88           N  
ATOM   1198  H   GLN A 340      10.256  -5.757   9.337  1.00  0.00           H  
ATOM   1199  HA  GLN A 340      12.124  -7.423   7.786  1.00  0.00           H  
ATOM   1200  HB3 GLN A 340      11.433  -8.702   9.877  1.00  0.00           H  
ATOM   1201  HB2 GLN A 340      11.108  -9.471   8.352  1.00  0.00           H  
ATOM   1202  HG3 GLN A 340       8.693  -8.864   8.482  1.00  0.00           H  
ATOM   1203  HG2 GLN A 340       8.976  -7.996   9.969  1.00  0.00           H  
ATOM   1204 HE22 GLN A 340       9.825 -11.855  10.877  1.00  0.00           H  
ATOM   1205 HE21 GLN A 340      10.938 -10.820  10.023  1.00  0.00           H  
ATOM   1206  N   TRP A 341      10.460  -7.571   5.933  1.00 21.27           N  
ATOM   1207  CA  TRP A 341       9.649  -7.499   4.726  1.00 21.31           C  
ATOM   1208  C   TRP A 341       8.410  -8.413   4.819  1.00 21.98           C  
ATOM   1209  O   TRP A 341       8.409  -9.364   5.602  1.00 21.21           O  
ATOM   1210  CB  TRP A 341      10.537  -7.851   3.520  1.00 20.00           C  
ATOM   1211  CG  TRP A 341      11.749  -6.985   3.303  1.00 21.52           C  
ATOM   1212  CD1 TRP A 341      13.012  -7.288   3.684  1.00 22.56           C  
ATOM   1213  NE1 TRP A 341      13.862  -6.255   3.353  1.00 23.06           N  
ATOM   1214  CE2 TRP A 341      13.189  -5.212   2.753  1.00 21.62           C  
ATOM   1215  CD2 TRP A 341      11.831  -5.653   2.703  1.00 22.18           C  
ATOM   1216  CE3 TRP A 341      10.900  -4.768   2.114  1.00 21.10           C  
ATOM   1217  CZ3 TRP A 341      11.290  -3.509   1.616  1.00 24.25           C  
ATOM   1218  CH2 TRP A 341      12.634  -3.098   1.700  1.00 22.45           C  
ATOM   1219  CZ2 TRP A 341      13.594  -3.959   2.260  1.00 21.06           C  
ATOM   1220  H   TRP A 341      11.275  -8.168   5.870  1.00  0.00           H  
ATOM   1221  HA  TRP A 341       9.320  -6.470   4.623  1.00  0.00           H  
ATOM   1222  HB3 TRP A 341       9.941  -7.822   2.610  1.00  0.00           H  
ATOM   1223  HB2 TRP A 341      10.882  -8.879   3.619  1.00  0.00           H  
ATOM   1224  HD1 TRP A 341      13.305  -8.209   4.162  1.00  0.00           H  
ATOM   1225  HE1 TRP A 341      14.854  -6.288   3.537  1.00  0.00           H  
ATOM   1226  HE3 TRP A 341       9.868  -5.067   2.034  1.00  0.00           H  
ATOM   1227  HZ3 TRP A 341      10.554  -2.854   1.173  1.00  0.00           H  
ATOM   1228  HH2 TRP A 341      12.928  -2.128   1.327  1.00  0.00           H  
ATOM   1229  HZ2 TRP A 341      14.630  -3.658   2.315  1.00  0.00           H  
ATOM   1230  N   VAL A 342       7.376  -8.105   4.018  1.00 21.90           N  
ATOM   1231  CA  VAL A 342       6.084  -8.808   3.993  1.00 23.89           C  
ATOM   1232  C   VAL A 342       6.112 -10.263   3.466  1.00 24.95           C  
ATOM   1233  O   VAL A 342       5.130 -10.974   3.679  1.00 24.60           O  
ATOM   1234  CB  VAL A 342       5.005  -8.018   3.198  1.00 22.92           C  
ATOM   1235  CG1 VAL A 342       4.520  -6.785   3.972  1.00 24.89           C  
ATOM   1236  CG2 VAL A 342       5.432  -7.653   1.768  1.00 24.85           C  
ATOM   1237  H   VAL A 342       7.447  -7.292   3.420  1.00  0.00           H  
ATOM   1238  HA  VAL A 342       5.748  -8.874   5.030  1.00  0.00           H  
ATOM   1239  HB  VAL A 342       4.121  -8.650   3.090  1.00  0.00           H  
ATOM   1240 HG11 VAL A 342       3.808  -6.199   3.391  1.00  0.00           H  
ATOM   1241 HG12 VAL A 342       4.023  -7.084   4.895  1.00  0.00           H  
ATOM   1242 HG13 VAL A 342       5.347  -6.133   4.245  1.00  0.00           H  
ATOM   1243 HG21 VAL A 342       4.615  -7.186   1.219  1.00  0.00           H  
ATOM   1244 HG22 VAL A 342       6.269  -6.957   1.764  1.00  0.00           H  
ATOM   1245 HG23 VAL A 342       5.744  -8.534   1.213  1.00  0.00           H  
ATOM   1246  N   ASP A 343       7.226 -10.708   2.855  1.00 24.32           N  
ATOM   1247  CA  ASP A 343       7.482 -12.125   2.545  1.00 26.07           C  
ATOM   1248  C   ASP A 343       8.023 -12.911   3.767  1.00 30.31           C  
ATOM   1249  O   ASP A 343       8.126 -14.134   3.688  1.00 29.65           O  
ATOM   1250  CB  ASP A 343       8.402 -12.336   1.313  1.00 26.65           C  
ATOM   1251  CG  ASP A 343       9.765 -11.636   1.331  1.00 25.00           C  
ATOM   1252  OD1 ASP A 343      10.074 -10.923   2.311  1.00 26.48           O  
ATOM   1253  OD2 ASP A 343      10.502 -11.847   0.345  1.00 28.19           O1-
ATOM   1254  H   ASP A 343       8.009 -10.083   2.716  1.00  0.00           H  
ATOM   1255  HA  ASP A 343       6.528 -12.590   2.290  1.00  0.00           H  
ATOM   1256  HB3 ASP A 343       7.871 -11.977   0.431  1.00  0.00           H  
ATOM   1257  HB2 ASP A 343       8.573 -13.404   1.170  1.00  0.00           H  
ATOM   1258  N   GLY A 344       8.354 -12.202   4.860  1.00 30.59           N  
ATOM   1259  CA  GLY A 344       8.859 -12.752   6.115  1.00 33.73           C  
ATOM   1260  C   GLY A 344      10.387 -12.623   6.236  1.00 34.62           C  
ATOM   1261  O   GLY A 344      10.914 -12.917   7.309  1.00 39.06           O  
ATOM   1262  H   GLY A 344       8.245 -11.197   4.834  1.00  0.00           H  
ATOM   1263  HA3 GLY A 344       8.574 -13.798   6.237  1.00  0.00           H  
ATOM   1264  HA2 GLY A 344       8.399 -12.202   6.936  1.00  0.00           H  
ATOM   1265  N   SER A 345      11.099 -12.189   5.177  1.00 29.67           N  
ATOM   1266  CA  SER A 345      12.555 -12.004   5.184  1.00 29.78           C  
ATOM   1267  C   SER A 345      12.954 -10.747   5.999  1.00 30.40           C  
ATOM   1268  O   SER A 345      12.260  -9.738   5.900  1.00 27.65           O  
ATOM   1269  CB  SER A 345      13.060 -11.967   3.722  1.00 29.63           C  
ATOM   1270  OG  SER A 345      12.780 -10.763   3.035  1.00 29.63           O  
ATOM   1271  H   SER A 345      10.619 -11.938   4.323  1.00  0.00           H  
ATOM   1272  HA  SER A 345      12.963 -12.905   5.641  1.00  0.00           H  
ATOM   1273  HB3 SER A 345      12.642 -12.799   3.153  1.00  0.00           H  
ATOM   1274  HB2 SER A 345      14.142 -12.103   3.710  1.00  0.00           H  
ATOM   1275  HG  SER A 345      11.833 -10.736   2.842  1.00  0.00           H  
ATOM   1276  N   PRO A 346      14.037 -10.817   6.808  1.00 28.36           N  
ATOM   1277  CA  PRO A 346      14.495  -9.671   7.619  1.00 27.36           C  
ATOM   1278  C   PRO A 346      15.155  -8.560   6.780  1.00 26.09           C  
ATOM   1279  O   PRO A 346      15.704  -8.846   5.714  1.00 24.05           O  
ATOM   1280  CB  PRO A 346      15.504 -10.316   8.584  1.00 28.49           C  
ATOM   1281  CG  PRO A 346      16.093 -11.477   7.800  1.00 30.50           C  
ATOM   1282  CD  PRO A 346      14.901 -11.985   6.996  1.00 30.03           C  
ATOM   1283  HA  PRO A 346      13.667  -9.245   8.187  1.00  0.00           H  
ATOM   1284  HB3 PRO A 346      14.972 -10.696   9.458  1.00  0.00           H  
ATOM   1285  HB2 PRO A 346      16.269  -9.627   8.945  1.00  0.00           H  
ATOM   1286  HG3 PRO A 346      16.548 -12.242   8.430  1.00  0.00           H  
ATOM   1287  HG2 PRO A 346      16.860 -11.104   7.120  1.00  0.00           H  
ATOM   1288  HD2 PRO A 346      15.226 -12.429   6.054  1.00  0.00           H  
ATOM   1289  HD3 PRO A 346      14.354 -12.738   7.566  1.00  0.00           H  
ATOM   1290  N   LEU A 347      15.121  -7.318   7.296  1.00 24.84           N  
ATOM   1291  CA  LEU A 347      15.879  -6.194   6.743  1.00 24.03           C  
ATOM   1292  C   LEU A 347      17.380  -6.383   7.027  1.00 25.10           C  
ATOM   1293  O   LEU A 347      17.789  -6.289   8.185  1.00 26.53           O  
ATOM   1294  CB  LEU A 347      15.353  -4.857   7.320  1.00 24.98           C  
ATOM   1295  CG  LEU A 347      15.970  -3.603   6.658  1.00 24.00           C  
ATOM   1296  CD1 LEU A 347      15.682  -3.565   5.150  1.00 23.29           C  
ATOM   1297  CD2 LEU A 347      15.515  -2.304   7.347  1.00 24.62           C  
ATOM   1298  H   LEU A 347      14.642  -7.144   8.170  1.00  0.00           H  
ATOM   1299  HA  LEU A 347      15.719  -6.194   5.664  1.00  0.00           H  
ATOM   1300  HB3 LEU A 347      15.535  -4.829   8.396  1.00  0.00           H  
ATOM   1301  HB2 LEU A 347      14.269  -4.819   7.207  1.00  0.00           H  
ATOM   1302  HG  LEU A 347      17.053  -3.644   6.784  1.00  0.00           H  
ATOM   1303 HD11 LEU A 347      15.671  -2.549   4.767  1.00  0.00           H  
ATOM   1304 HD12 LEU A 347      16.440  -4.113   4.592  1.00  0.00           H  
ATOM   1305 HD13 LEU A 347      14.718  -4.012   4.920  1.00  0.00           H  
ATOM   1306 HD21 LEU A 347      16.281  -1.532   7.264  1.00  0.00           H  
ATOM   1307 HD22 LEU A 347      14.600  -1.910   6.905  1.00  0.00           H  
ATOM   1308 HD23 LEU A 347      15.326  -2.451   8.409  1.00  0.00           H  
ATOM   1309  N   SER A 348      18.162  -6.661   5.971  1.00 25.51           N  
ATOM   1310  CA  SER A 348      19.599  -6.930   6.066  1.00 27.29           C  
ATOM   1311  C   SER A 348      20.429  -5.652   6.368  1.00 24.76           C  
ATOM   1312  O   SER A 348      19.931  -4.549   6.128  1.00 22.44           O  
ATOM   1313  CB  SER A 348      20.047  -7.699   4.804  1.00 30.56           C  
ATOM   1314  OG  SER A 348      20.132  -6.869   3.666  1.00 35.50           O  
ATOM   1315  H   SER A 348      17.762  -6.719   5.045  1.00  0.00           H  
ATOM   1316  HA  SER A 348      19.691  -7.614   6.909  1.00  0.00           H  
ATOM   1317  HB3 SER A 348      19.362  -8.521   4.593  1.00  0.00           H  
ATOM   1318  HB2 SER A 348      21.025  -8.153   4.960  1.00  0.00           H  
ATOM   1319  HG  SER A 348      20.402  -7.403   2.914  1.00  0.00           H  
ATOM   1320  N   PRO A 349      21.673  -5.809   6.891  1.00 26.46           N  
ATOM   1321  CA  PRO A 349      22.509  -4.670   7.336  1.00 26.63           C  
ATOM   1322  C   PRO A 349      22.877  -3.625   6.267  1.00 26.45           C  
ATOM   1323  O   PRO A 349      22.997  -2.448   6.606  1.00 27.26           O  
ATOM   1324  CB  PRO A 349      23.770  -5.327   7.922  1.00 27.93           C  
ATOM   1325  CG  PRO A 349      23.333  -6.728   8.304  1.00 26.56           C  
ATOM   1326  CD  PRO A 349      22.334  -7.079   7.212  1.00 26.57           C  
ATOM   1327  HA  PRO A 349      21.966  -4.175   8.143  1.00  0.00           H  
ATOM   1328  HB3 PRO A 349      24.174  -4.777   8.773  1.00  0.00           H  
ATOM   1329  HB2 PRO A 349      24.559  -5.394   7.171  1.00  0.00           H  
ATOM   1330  HG3 PRO A 349      22.823  -6.700   9.268  1.00  0.00           H  
ATOM   1331  HG2 PRO A 349      24.159  -7.436   8.380  1.00  0.00           H  
ATOM   1332  HD2 PRO A 349      22.855  -7.433   6.322  1.00  0.00           H  
ATOM   1333  HD3 PRO A 349      21.677  -7.873   7.561  1.00  0.00           H  
ATOM   1334  N   SER A 350      23.029  -4.063   5.005  1.00 26.91           N  
ATOM   1335  CA  SER A 350      23.359  -3.216   3.854  1.00 27.83           C  
ATOM   1336  C   SER A 350      22.220  -2.279   3.396  1.00 26.76           C  
ATOM   1337  O   SER A 350      22.484  -1.385   2.592  1.00 23.50           O  
ATOM   1338  CB  SER A 350      23.879  -4.116   2.713  1.00 28.26           C  
ATOM   1339  OG  SER A 350      22.860  -4.930   2.164  1.00 30.65           O  
ATOM   1340  H   SER A 350      22.897  -5.043   4.799  1.00  0.00           H  
ATOM   1341  HA  SER A 350      24.186  -2.572   4.157  1.00  0.00           H  
ATOM   1342  HB3 SER A 350      24.692  -4.752   3.065  1.00  0.00           H  
ATOM   1343  HB2 SER A 350      24.291  -3.502   1.911  1.00  0.00           H  
ATOM   1344  HG  SER A 350      23.231  -5.434   1.436  1.00  0.00           H  
ATOM   1345  N   PHE A 351      20.998  -2.484   3.918  1.00 28.77           N  
ATOM   1346  CA  PHE A 351      19.816  -1.668   3.644  1.00 28.51           C  
ATOM   1347  C   PHE A 351      19.500  -0.633   4.740  1.00 26.01           C  
ATOM   1348  O   PHE A 351      18.614   0.196   4.531  1.00 27.96           O  
ATOM   1349  CB  PHE A 351      18.611  -2.584   3.354  1.00 29.20           C  
ATOM   1350  CG  PHE A 351      18.603  -3.194   1.963  1.00 35.81           C  
ATOM   1351  CD1 PHE A 351      19.457  -4.273   1.660  1.00 39.83           C  
ATOM   1352  CE1 PHE A 351      19.505  -4.787   0.372  1.00 41.85           C  
ATOM   1353  CZ  PHE A 351      18.736  -4.217  -0.633  1.00 43.53           C  
ATOM   1354  CD2 PHE A 351      17.863  -2.596   0.921  1.00 40.95           C  
ATOM   1355  CE2 PHE A 351      17.932  -3.117  -0.364  1.00 42.59           C  
ATOM   1356  H   PHE A 351      20.863  -3.252   4.562  1.00  0.00           H  
ATOM   1357  HA  PHE A 351      20.004  -1.084   2.749  1.00  0.00           H  
ATOM   1358  HB3 PHE A 351      17.674  -2.045   3.489  1.00  0.00           H  
ATOM   1359  HB2 PHE A 351      18.593  -3.397   4.080  1.00  0.00           H  
ATOM   1360  HD1 PHE A 351      20.082  -4.696   2.430  1.00  0.00           H  
ATOM   1361  HE1 PHE A 351      20.149  -5.625   0.149  1.00  0.00           H  
ATOM   1362  HZ  PHE A 351      18.780  -4.622  -1.631  1.00  0.00           H  
ATOM   1363  HD2 PHE A 351      17.245  -1.733   1.112  1.00  0.00           H  
ATOM   1364  HE2 PHE A 351      17.369  -2.655  -1.159  1.00  0.00           H  
ATOM   1365  N   GLN A 352      20.239  -0.665   5.863  1.00 27.82           N  
ATOM   1366  CA  GLN A 352      20.095   0.271   6.984  1.00 27.92           C  
ATOM   1367  C   GLN A 352      20.619   1.693   6.687  1.00 26.71           C  
ATOM   1368  O   GLN A 352      20.318   2.606   7.454  1.00 26.14           O  
ATOM   1369  CB  GLN A 352      20.788  -0.314   8.237  1.00 29.76           C  
ATOM   1370  CG  GLN A 352      20.251  -1.681   8.721  1.00 31.68           C  
ATOM   1371  CD  GLN A 352      18.798  -1.684   9.210  1.00 33.59           C  
ATOM   1372  OE1 GLN A 352      18.193  -0.641   9.449  1.00 29.58           O  
ATOM   1373  NE2 GLN A 352      18.236  -2.882   9.384  1.00 33.99           N  
ATOM   1374  H   GLN A 352      20.962  -1.365   5.961  1.00  0.00           H  
ATOM   1375  HA  GLN A 352      19.029   0.378   7.189  1.00  0.00           H  
ATOM   1376  HB3 GLN A 352      20.722   0.399   9.061  1.00  0.00           H  
ATOM   1377  HB2 GLN A 352      21.854  -0.420   8.034  1.00  0.00           H  
ATOM   1378  HG3 GLN A 352      20.877  -2.036   9.541  1.00  0.00           H  
ATOM   1379  HG2 GLN A 352      20.349  -2.418   7.925  1.00  0.00           H  
ATOM   1380 HE22 GLN A 352      17.286  -2.951   9.718  1.00  0.00           H  
ATOM   1381 HE21 GLN A 352      18.751  -3.727   9.179  1.00  0.00           H  
ATOM   1382  N   ARG A 353      21.368   1.874   5.585  1.00 25.42           N  
ATOM   1383  CA  ARG A 353      21.804   3.187   5.101  0.70 25.35           C  
ATOM   1384  C   ARG A 353      20.681   3.993   4.416  1.00 25.29           C  
ATOM   1385  O   ARG A 353      20.825   5.210   4.301  1.00 25.18           O  
ATOM   1386  CB  ARG A 353      23.000   3.026   4.138  0.70 25.44           C  
ATOM   1387  CG  ARG A 353      22.736   2.137   2.901  0.70 26.47           C  
ATOM   1388  CD  ARG A 353      23.746   2.328   1.759  0.70 27.51           C  
ATOM   1389  NE  ARG A 353      23.745   3.709   1.247  0.70 26.64           N  
ATOM   1390  CZ  ARG A 353      24.578   4.699   1.611  0.70 28.00           C  
ATOM   1391  NH2 ARG A 353      24.384   5.929   1.118  0.70 27.77           N1+
ATOM   1392  NH1 ARG A 353      25.600   4.486   2.453  0.70 26.72           N  
ATOM   1393  H   ARG A 353      21.592   1.081   5.002  1.00  0.00           H  
ATOM   1394  HA  ARG A 353      22.146   3.771   5.957  1.00  0.00           H  
ATOM   1395  HB3 ARG A 353      23.866   2.640   4.676  1.00  0.00           H  
ATOM   1396  HB2 ARG A 353      23.283   4.030   3.820  1.00  0.00           H  
ATOM   1397  HG3 ARG A 353      21.734   2.260   2.491  1.00  0.00           H  
ATOM   1398  HG2 ARG A 353      22.784   1.106   3.247  1.00  0.00           H  
ATOM   1399  HD3 ARG A 353      23.380   1.733   0.922  1.00  0.00           H  
ATOM   1400  HD2 ARG A 353      24.738   1.935   1.983  1.00  0.00           H  
ATOM   1401  HE  ARG A 353      22.982   3.934   0.625  1.00  0.00           H  
ATOM   1402 HH22 ARG A 353      24.997   6.689   1.379  1.00  0.00           H  
ATOM   1403 HH21 ARG A 353      23.618   6.112   0.486  1.00  0.00           H  
ATOM   1404 HH12 ARG A 353      26.218   5.239   2.717  1.00  0.00           H  
ATOM   1405 HH11 ARG A 353      25.756   3.561   2.828  1.00  0.00           H  
ATOM   1406  N   TYR A 354      19.619   3.316   3.941  1.00 24.06           N  
ATOM   1407  CA  TYR A 354      18.570   3.926   3.122  1.00 24.87           C  
ATOM   1408  C   TYR A 354      17.495   4.673   3.918  1.00 23.67           C  
ATOM   1409  O   TYR A 354      16.727   5.392   3.287  1.00 23.89           O  
ATOM   1410  CB  TYR A 354      17.953   2.877   2.178  1.00 25.03           C  
ATOM   1411  CG  TYR A 354      18.945   2.245   1.217  1.00 24.79           C  
ATOM   1412  CD1 TYR A 354      19.738   3.049   0.368  1.00 29.31           C  
ATOM   1413  CE1 TYR A 354      20.672   2.453  -0.502  1.00 28.85           C  
ATOM   1414  CZ  TYR A 354      20.818   1.053  -0.528  1.00 29.96           C  
ATOM   1415  OH  TYR A 354      21.724   0.479  -1.370  1.00 34.78           O  
ATOM   1416  CE2 TYR A 354      20.021   0.247   0.308  1.00 27.81           C  
ATOM   1417  CD2 TYR A 354      19.079   0.844   1.170  1.00 27.90           C  
ATOM   1418  H   TYR A 354      19.551   2.318   4.086  1.00  0.00           H  
ATOM   1419  HA  TYR A 354      19.036   4.691   2.499  1.00  0.00           H  
ATOM   1420  HB3 TYR A 354      17.166   3.333   1.576  1.00  0.00           H  
ATOM   1421  HB2 TYR A 354      17.468   2.098   2.767  1.00  0.00           H  
ATOM   1422  HD1 TYR A 354      19.635   4.124   0.380  1.00  0.00           H  
ATOM   1423  HE1 TYR A 354      21.275   3.073  -1.148  1.00  0.00           H  
ATOM   1424  HH  TYR A 354      21.747  -0.479  -1.301  1.00  0.00           H  
ATOM   1425  HE2 TYR A 354      20.122  -0.828   0.286  1.00  0.00           H  
ATOM   1426  HD2 TYR A 354      18.455   0.225   1.796  1.00  0.00           H  
ATOM   1427  N   TRP A 355      17.485   4.567   5.259  1.00 23.55           N  
ATOM   1428  CA  TRP A 355      16.735   5.479   6.127  1.00 22.74           C  
ATOM   1429  C   TRP A 355      17.309   6.906   6.050  1.00 23.78           C  
ATOM   1430  O   TRP A 355      18.529   7.067   5.997  1.00 22.99           O  
ATOM   1431  CB  TRP A 355      16.762   4.980   7.586  1.00 22.78           C  
ATOM   1432  CG  TRP A 355      16.192   3.620   7.870  1.00 21.61           C  
ATOM   1433  CD1 TRP A 355      16.917   2.506   8.118  1.00 22.91           C  
ATOM   1434  NE1 TRP A 355      16.079   1.440   8.354  1.00 21.11           N  
ATOM   1435  CE2 TRP A 355      14.755   1.808   8.260  1.00 20.45           C  
ATOM   1436  CD2 TRP A 355      14.793   3.203   7.946  1.00 20.09           C  
ATOM   1437  CE3 TRP A 355      13.547   3.860   7.800  1.00 20.65           C  
ATOM   1438  CZ3 TRP A 355      12.333   3.160   7.953  1.00 20.04           C  
ATOM   1439  CH2 TRP A 355      12.332   1.787   8.263  1.00 20.41           C  
ATOM   1440  CZ2 TRP A 355      13.550   1.103   8.417  1.00 21.48           C  
ATOM   1441  H   TRP A 355      18.149   3.958   5.715  1.00  0.00           H  
ATOM   1442  HA  TRP A 355      15.700   5.507   5.793  1.00  0.00           H  
ATOM   1443  HB3 TRP A 355      16.209   5.683   8.208  1.00  0.00           H  
ATOM   1444  HB2 TRP A 355      17.787   4.999   7.961  1.00  0.00           H  
ATOM   1445  HD1 TRP A 355      17.992   2.477   8.158  1.00  0.00           H  
ATOM   1446  HE1 TRP A 355      16.429   0.520   8.589  1.00  0.00           H  
ATOM   1447  HE3 TRP A 355      13.527   4.915   7.571  1.00  0.00           H  
ATOM   1448  HZ3 TRP A 355      11.393   3.673   7.836  1.00  0.00           H  
ATOM   1449  HH2 TRP A 355      11.398   1.261   8.387  1.00  0.00           H  
ATOM   1450  HZ2 TRP A 355      13.559   0.049   8.655  1.00  0.00           H  
ATOM   1451  N   ASN A 356      16.417   7.912   6.095  1.00 23.73           N  
ATOM   1452  CA  ASN A 356      16.765   9.333   6.243  1.00 24.09           C  
ATOM   1453  C   ASN A 356      17.452   9.607   7.594  1.00 24.88           C  
ATOM   1454  O   ASN A 356      17.362   8.792   8.513  1.00 23.38           O  
ATOM   1455  CB  ASN A 356      15.478  10.187   6.140  1.00 22.18           C  
ATOM   1456  CG  ASN A 356      14.870  10.275   4.742  1.00 23.08           C  
ATOM   1457  OD1 ASN A 356      15.573  10.503   3.762  1.00 22.11           O  
ATOM   1458  ND2 ASN A 356      13.547  10.143   4.652  1.00 21.40           N  
ATOM   1459  H   ASN A 356      15.429   7.696   6.128  1.00  0.00           H  
ATOM   1460  HA  ASN A 356      17.443   9.574   5.422  1.00  0.00           H  
ATOM   1461  HB3 ASN A 356      15.686  11.217   6.434  1.00  0.00           H  
ATOM   1462  HB2 ASN A 356      14.732   9.820   6.839  1.00  0.00           H  
ATOM   1463 HD22 ASN A 356      13.100  10.220   3.746  1.00  0.00           H  
ATOM   1464 HD21 ASN A 356      12.991   9.955   5.473  1.00  0.00           H  
ATOM   1465  N   SER A 357      18.110  10.774   7.688  1.00 27.19           N  
ATOM   1466  CA  SER A 357      18.784  11.261   8.893  1.00 28.92           C  
ATOM   1467  C   SER A 357      17.820  11.367  10.093  1.00 29.62           C  
ATOM   1468  O   SER A 357      16.858  12.133  10.037  1.00 30.62           O  
ATOM   1469  CB  SER A 357      19.468  12.605   8.567  1.00 31.65           C  
ATOM   1470  OG  SER A 357      20.189  13.113   9.672  1.00 31.77           O  
ATOM   1471  H   SER A 357      18.134  11.392   6.890  1.00  0.00           H  
ATOM   1472  HA  SER A 357      19.566  10.538   9.135  1.00  0.00           H  
ATOM   1473  HB3 SER A 357      18.732  13.349   8.258  1.00  0.00           H  
ATOM   1474  HB2 SER A 357      20.163  12.484   7.735  1.00  0.00           H  
ATOM   1475  HG  SER A 357      19.563  13.433  10.326  1.00  0.00           H  
ATOM   1476  N   GLY A 358      18.104  10.572  11.138  1.00 29.98           N  
ATOM   1477  CA  GLY A 358      17.325  10.494  12.372  1.00 30.05           C  
ATOM   1478  C   GLY A 358      16.268   9.375  12.342  1.00 30.23           C  
ATOM   1479  O   GLY A 358      15.780   9.008  13.410  1.00 30.70           O  
ATOM   1480  H   GLY A 358      18.907   9.963  11.078  1.00  0.00           H  
ATOM   1481  HA3 GLY A 358      16.833  11.444  12.588  1.00  0.00           H  
ATOM   1482  HA2 GLY A 358      18.012  10.304  13.197  1.00  0.00           H  
ATOM   1483  N   GLU A 359      15.923   8.822  11.164  1.00 27.32           N  
ATOM   1484  CA  GLU A 359      14.944   7.741  11.006  1.00 24.85           C  
ATOM   1485  C   GLU A 359      15.622   6.361  11.164  1.00 26.00           C  
ATOM   1486  O   GLU A 359      16.797   6.238  10.810  1.00 22.49           O  
ATOM   1487  CB  GLU A 359      14.267   7.848   9.617  1.00 24.70           C  
ATOM   1488  CG  GLU A 359      13.665   9.225   9.260  1.00 24.48           C  
ATOM   1489  CD  GLU A 359      12.624   9.771  10.237  1.00 26.32           C  
ATOM   1490  OE1 GLU A 359      12.005   8.961  10.956  1.00 25.49           O  
ATOM   1491  OE2 GLU A 359      12.439  11.007  10.220  1.00 29.06           O1-
ATOM   1492  H   GLU A 359      16.377   9.133  10.315  1.00  0.00           H  
ATOM   1493  HA  GLU A 359      14.187   7.880  11.772  1.00  0.00           H  
ATOM   1494  HB3 GLU A 359      13.480   7.096   9.536  1.00  0.00           H  
ATOM   1495  HB2 GLU A 359      14.985   7.588   8.839  1.00  0.00           H  
ATOM   1496  HG3 GLU A 359      13.179   9.158   8.288  1.00  0.00           H  
ATOM   1497  HG2 GLU A 359      14.463   9.963   9.162  1.00  0.00           H  
ATOM   1498  N   PRO A 360      14.882   5.325  11.628  1.00 22.32           N  
ATOM   1499  CA  PRO A 360      13.496   5.364  12.135  1.00 23.46           C  
ATOM   1500  C   PRO A 360      13.413   5.962  13.556  1.00 24.94           C  
ATOM   1501  O   PRO A 360      14.152   5.522  14.437  1.00 25.10           O  
ATOM   1502  CB  PRO A 360      13.078   3.884  12.094  1.00 23.15           C  
ATOM   1503  CG  PRO A 360      14.361   3.103  12.328  1.00 23.49           C  
ATOM   1504  CD  PRO A 360      15.423   3.964  11.656  1.00 21.89           C  
ATOM   1505  HA  PRO A 360      12.855   5.932  11.462  1.00  0.00           H  
ATOM   1506  HB3 PRO A 360      12.681   3.649  11.105  1.00  0.00           H  
ATOM   1507  HB2 PRO A 360      12.306   3.628  12.821  1.00  0.00           H  
ATOM   1508  HG3 PRO A 360      14.329   2.088  11.935  1.00  0.00           H  
ATOM   1509  HG2 PRO A 360      14.562   3.043  13.398  1.00  0.00           H  
ATOM   1510  HD2 PRO A 360      16.376   3.905  12.183  1.00  0.00           H  
ATOM   1511  HD3 PRO A 360      15.583   3.630  10.633  1.00  0.00           H  
ATOM   1512  N   ASN A 361      12.549   6.978  13.733  1.00 23.46           N  
ATOM   1513  CA  ASN A 361      12.474   7.786  14.957  1.00 24.40           C  
ATOM   1514  C   ASN A 361      11.311   7.427  15.906  1.00 26.67           C  
ATOM   1515  O   ASN A 361      11.364   7.844  17.063  1.00 29.39           O  
ATOM   1516  CB  ASN A 361      12.492   9.295  14.598  1.00 24.41           C  
ATOM   1517  CG  ASN A 361      11.244   9.891  13.931  1.00 24.79           C  
ATOM   1518  OD1 ASN A 361      10.354   9.192  13.453  1.00 24.73           O  
ATOM   1519  ND2 ASN A 361      11.198  11.224  13.883  1.00 26.32           N  
ATOM   1520  H   ASN A 361      11.955   7.266  12.967  1.00  0.00           H  
ATOM   1521  HA  ASN A 361      13.366   7.617  15.562  1.00  0.00           H  
ATOM   1522  HB3 ASN A 361      13.336   9.500  13.941  1.00  0.00           H  
ATOM   1523  HB2 ASN A 361      12.681   9.863  15.510  1.00  0.00           H  
ATOM   1524 HD22 ASN A 361      10.428  11.685  13.419  1.00  0.00           H  
ATOM   1525 HD21 ASN A 361      11.948  11.778  14.267  1.00  0.00           H  
ATOM   1526  N   ASN A 362      10.294   6.688  15.422  1.00 25.86           N  
ATOM   1527  CA  ASN A 362       9.091   6.275  16.161  1.00 28.54           C  
ATOM   1528  C   ASN A 362       8.273   7.473  16.705  1.00 28.78           C  
ATOM   1529  O   ASN A 362       7.888   7.477  17.876  1.00 28.65           O  
ATOM   1530  CB  ASN A 362       9.465   5.234  17.255  1.00 30.48           C  
ATOM   1531  CG  ASN A 362       8.299   4.367  17.749  1.00 31.50           C  
ATOM   1532  OD1 ASN A 362       7.309   4.166  17.049  1.00 30.88           O  
ATOM   1533  ND2 ASN A 362       8.417   3.839  18.968  1.00 33.76           N  
ATOM   1534  H   ASN A 362      10.342   6.355  14.465  1.00  0.00           H  
ATOM   1535  HA  ASN A 362       8.423   5.800  15.447  1.00  0.00           H  
ATOM   1536  HB3 ASN A 362       9.963   5.717  18.098  1.00  0.00           H  
ATOM   1537  HB2 ASN A 362      10.190   4.534  16.838  1.00  0.00           H  
ATOM   1538 HD22 ASN A 362       7.687   3.247  19.335  1.00  0.00           H  
ATOM   1539 HD21 ASN A 362       9.238   4.020  19.527  1.00  0.00           H  
ATOM   1540  N   SER A 363       8.042   8.482  15.846  1.00 26.84           N  
ATOM   1541  CA  SER A 363       7.342   9.727  16.173  1.00 26.97           C  
ATOM   1542  C   SER A 363       5.812   9.533  16.196  1.00 24.97           C  
ATOM   1543  O   SER A 363       5.128   9.909  15.243  1.00 27.58           O  
ATOM   1544  CB  SER A 363       7.818  10.826  15.196  1.00 26.29           C  
ATOM   1545  OG  SER A 363       7.179  12.069  15.409  1.00 27.25           O  
ATOM   1546  H   SER A 363       8.362   8.395  14.890  1.00  0.00           H  
ATOM   1547  HA  SER A 363       7.645  10.039  17.175  1.00  0.00           H  
ATOM   1548  HB3 SER A 363       7.658  10.527  14.161  1.00  0.00           H  
ATOM   1549  HB2 SER A 363       8.888  10.982  15.320  1.00  0.00           H  
ATOM   1550  HG  SER A 363       6.260  11.981  15.140  1.00  0.00           H  
ATOM   1551  N   GLY A 364       5.308   8.955  17.297  1.00 28.14           N  
ATOM   1552  CA  GLY A 364       3.881   8.734  17.516  1.00 29.08           C  
ATOM   1553  C   GLY A 364       3.448   7.357  17.000  1.00 28.48           C  
ATOM   1554  O   GLY A 364       2.423   7.273  16.329  1.00 31.79           O  
ATOM   1555  H   GLY A 364       5.941   8.657  18.027  1.00  0.00           H  
ATOM   1556  HA3 GLY A 364       3.281   9.518  17.049  1.00  0.00           H  
ATOM   1557  HA2 GLY A 364       3.681   8.784  18.586  1.00  0.00           H  
ATOM   1558  N   ASN A 365       4.204   6.292  17.335  1.00 27.91           N  
ATOM   1559  CA  ASN A 365       3.905   4.872  17.069  1.00 27.93           C  
ATOM   1560  C   ASN A 365       3.964   4.547  15.565  1.00 26.15           C  
ATOM   1561  O   ASN A 365       2.929   4.310  14.940  1.00 22.37           O  
ATOM   1562  CB  ASN A 365       2.565   4.414  17.714  1.00 28.65           C  
ATOM   1563  CG  ASN A 365       2.461   4.710  19.213  1.00 34.64           C  
ATOM   1564  OD1 ASN A 365       1.654   5.538  19.629  1.00 36.96           O  
ATOM   1565  ND2 ASN A 365       3.275   4.036  20.029  1.00 37.67           N  
ATOM   1566  H   ASN A 365       5.048   6.455  17.866  1.00  0.00           H  
ATOM   1567  HA  ASN A 365       4.703   4.289  17.531  1.00  0.00           H  
ATOM   1568  HB3 ASN A 365       2.436   3.341  17.570  1.00  0.00           H  
ATOM   1569  HB2 ASN A 365       1.715   4.885  17.219  1.00  0.00           H  
ATOM   1570 HD22 ASN A 365       3.241   4.201  21.024  1.00  0.00           H  
ATOM   1571 HD21 ASN A 365       3.921   3.353  19.659  1.00  0.00           H  
ATOM   1572  N   GLU A 366       5.187   4.577  15.018  1.00 23.05           N  
ATOM   1573  CA  GLU A 366       5.462   4.436  13.592  1.00 22.45           C  
ATOM   1574  C   GLU A 366       6.114   3.078  13.320  1.00 22.27           C  
ATOM   1575  O   GLU A 366       7.293   2.892  13.620  1.00 22.66           O  
ATOM   1576  CB  GLU A 366       6.344   5.608  13.130  1.00 22.58           C  
ATOM   1577  CG  GLU A 366       5.700   6.973  13.422  1.00 22.59           C  
ATOM   1578  CD  GLU A 366       6.432   8.138  12.768  1.00 21.29           C  
ATOM   1579  OE1 GLU A 366       7.678   8.171  12.836  1.00 20.49           O  
ATOM   1580  OE2 GLU A 366       5.713   8.995  12.212  1.00 23.50           O1-
ATOM   1581  H   GLU A 366       5.994   4.723  15.611  1.00  0.00           H  
ATOM   1582  HA  GLU A 366       4.533   4.488  13.023  1.00  0.00           H  
ATOM   1583  HB3 GLU A 366       6.522   5.507  12.065  1.00  0.00           H  
ATOM   1584  HB2 GLU A 366       7.326   5.555  13.595  1.00  0.00           H  
ATOM   1585  HG3 GLU A 366       5.663   7.153  14.495  1.00  0.00           H  
ATOM   1586  HG2 GLU A 366       4.667   6.973  13.075  1.00  0.00           H  
ATOM   1587  N   ASP A 367       5.302   2.155  12.784  1.00 21.78           N  
ATOM   1588  CA  ASP A 367       5.640   0.740  12.605  1.00 21.79           C  
ATOM   1589  C   ASP A 367       5.716   0.301  11.136  1.00 23.63           C  
ATOM   1590  O   ASP A 367       6.070  -0.853  10.906  1.00 21.69           O  
ATOM   1591  CB  ASP A 367       4.674  -0.192  13.378  1.00 25.16           C  
ATOM   1592  CG  ASP A 367       4.547   0.119  14.872  1.00 25.48           C  
ATOM   1593  OD1 ASP A 367       5.607   0.353  15.494  1.00 27.59           O  
ATOM   1594  OD2 ASP A 367       3.414  -0.006  15.384  1.00 27.12           O1-
ATOM   1595  H   ASP A 367       4.345   2.404  12.578  1.00  0.00           H  
ATOM   1596  HA  ASP A 367       6.641   0.565  12.997  1.00  0.00           H  
ATOM   1597  HB3 ASP A 367       4.970  -1.236  13.275  1.00  0.00           H  
ATOM   1598  HB2 ASP A 367       3.681  -0.107  12.938  1.00  0.00           H  
ATOM   1599  N   CYS A 368       5.392   1.187  10.179  1.00 21.66           N  
ATOM   1600  CA  CYS A 368       5.332   0.875   8.749  1.00 21.87           C  
ATOM   1601  C   CYS A 368       6.261   1.818   7.975  1.00 22.24           C  
ATOM   1602  O   CYS A 368       6.209   3.025   8.199  1.00 19.91           O  
ATOM   1603  CB  CYS A 368       3.873   1.006   8.275  1.00 22.67           C  
ATOM   1604  SG  CYS A 368       2.775  -0.304   8.892  1.00 23.22           S  
ATOM   1605  H   CYS A 368       5.133   2.130  10.436  1.00  0.00           H  
ATOM   1606  HA  CYS A 368       5.659  -0.149   8.558  1.00  0.00           H  
ATOM   1607  HB3 CYS A 368       3.847   0.950   7.187  1.00  0.00           H  
ATOM   1608  HB2 CYS A 368       3.456   1.979   8.539  1.00  0.00           H  
ATOM   1609  N   ALA A 369       7.095   1.260   7.081  1.00 21.21           N  
ATOM   1610  CA  ALA A 369       8.089   2.021   6.323  1.00 20.26           C  
ATOM   1611  C   ALA A 369       7.544   2.477   4.962  1.00 18.73           C  
ATOM   1612  O   ALA A 369       6.821   1.730   4.300  1.00 18.82           O  
ATOM   1613  CB  ALA A 369       9.344   1.164   6.122  1.00 20.08           C  
ATOM   1614  H   ALA A 369       7.075   0.261   6.920  1.00  0.00           H  
ATOM   1615  HA  ALA A 369       8.386   2.895   6.905  1.00  0.00           H  
ATOM   1616  HB1 ALA A 369      10.198   1.781   5.841  1.00  0.00           H  
ATOM   1617  HB2 ALA A 369       9.612   0.620   7.027  1.00  0.00           H  
ATOM   1618  HB3 ALA A 369       9.196   0.440   5.327  1.00  0.00           H  
ATOM   1619  N   GLU A 370       7.962   3.686   4.566  1.00 17.97           N  
ATOM   1620  CA  GLU A 370       7.675   4.326   3.286  1.00 18.27           C  
ATOM   1621  C   GLU A 370       8.969   4.905   2.692  1.00 18.78           C  
ATOM   1622  O   GLU A 370       9.919   5.175   3.425  1.00 20.07           O  
ATOM   1623  CB  GLU A 370       6.637   5.459   3.495  1.00 19.09           C  
ATOM   1624  CG  GLU A 370       7.046   6.518   4.546  1.00 18.90           C  
ATOM   1625  CD  GLU A 370       6.174   7.769   4.581  1.00 20.14           C  
ATOM   1626  OE1 GLU A 370       6.644   8.748   5.196  1.00 20.41           O  
ATOM   1627  OE2 GLU A 370       5.055   7.751   4.025  1.00 23.24           O1-
ATOM   1628  H   GLU A 370       8.557   4.223   5.185  1.00  0.00           H  
ATOM   1629  HA  GLU A 370       7.283   3.591   2.583  1.00  0.00           H  
ATOM   1630  HB3 GLU A 370       5.680   5.023   3.779  1.00  0.00           H  
ATOM   1631  HB2 GLU A 370       6.452   5.957   2.542  1.00  0.00           H  
ATOM   1632  HG3 GLU A 370       8.069   6.851   4.382  1.00  0.00           H  
ATOM   1633  HG2 GLU A 370       7.012   6.076   5.541  1.00  0.00           H  
ATOM   1634  N   PHE A 371       8.935   5.165   1.376  1.00 20.01           N  
ATOM   1635  CA  PHE A 371       9.825   6.100   0.689  1.00 20.81           C  
ATOM   1636  C   PHE A 371       9.426   7.538   1.070  1.00 20.66           C  
ATOM   1637  O   PHE A 371       8.232   7.828   1.175  1.00 19.05           O  
ATOM   1638  CB  PHE A 371       9.700   5.914  -0.837  1.00 21.15           C  
ATOM   1639  CG  PHE A 371      10.082   4.543  -1.367  1.00 22.82           C  
ATOM   1640  CD1 PHE A 371      11.440   4.176  -1.474  1.00 20.88           C  
ATOM   1641  CE1 PHE A 371      11.783   2.899  -1.896  1.00 22.36           C  
ATOM   1642  CZ  PHE A 371      10.793   1.968  -2.183  1.00 20.99           C  
ATOM   1643  CD2 PHE A 371       9.090   3.577  -1.639  1.00 21.56           C  
ATOM   1644  CE2 PHE A 371       9.453   2.304  -2.055  1.00 21.74           C  
ATOM   1645  H   PHE A 371       8.113   4.887   0.853  1.00  0.00           H  
ATOM   1646  HA  PHE A 371      10.856   5.909   0.994  1.00  0.00           H  
ATOM   1647  HB3 PHE A 371      10.345   6.642  -1.330  1.00  0.00           H  
ATOM   1648  HB2 PHE A 371       8.685   6.147  -1.164  1.00  0.00           H  
ATOM   1649  HD1 PHE A 371      12.212   4.888  -1.232  1.00  0.00           H  
ATOM   1650  HE1 PHE A 371      12.823   2.627  -1.996  1.00  0.00           H  
ATOM   1651  HZ  PHE A 371      11.065   0.976  -2.511  1.00  0.00           H  
ATOM   1652  HD2 PHE A 371       8.044   3.823  -1.544  1.00  0.00           H  
ATOM   1653  HE2 PHE A 371       8.689   1.573  -2.276  1.00  0.00           H  
ATOM   1654  N   SER A 372      10.427   8.403   1.275  1.00 22.93           N  
ATOM   1655  CA  SER A 372      10.245   9.757   1.784  1.00 23.87           C  
ATOM   1656  C   SER A 372      11.439  10.619   1.359  1.00 24.00           C  
ATOM   1657  O   SER A 372      12.459  10.623   2.046  1.00 26.60           O  
ATOM   1658  CB  SER A 372      10.045   9.685   3.317  1.00 26.22           C  
ATOM   1659  OG  SER A 372       9.967  10.958   3.928  1.00 26.91           O  
ATOM   1660  H   SER A 372      11.388   8.096   1.183  1.00  0.00           H  
ATOM   1661  HA  SER A 372       9.355  10.192   1.328  1.00  0.00           H  
ATOM   1662  HB3 SER A 372      10.864   9.130   3.778  1.00  0.00           H  
ATOM   1663  HB2 SER A 372       9.129   9.142   3.553  1.00  0.00           H  
ATOM   1664  HG  SER A 372      10.831  11.375   3.877  1.00  0.00           H  
ATOM   1665  N   GLY A 373      11.295  11.330   0.228  1.00 25.01           N  
ATOM   1666  CA  GLY A 373      12.343  12.189  -0.321  1.00 27.42           C  
ATOM   1667  C   GLY A 373      13.459  11.322  -0.915  1.00 25.81           C  
ATOM   1668  O   GLY A 373      13.201  10.509  -1.801  1.00 28.90           O  
ATOM   1669  H   GLY A 373      10.432  11.269  -0.293  1.00  0.00           H  
ATOM   1670  HA3 GLY A 373      12.728  12.863   0.446  1.00  0.00           H  
ATOM   1671  HA2 GLY A 373      11.917  12.810  -1.110  1.00  0.00           H  
ATOM   1672  N   SER A 374      14.695  11.528  -0.432  1.00 23.70           N  
ATOM   1673  CA  SER A 374      15.907  10.827  -0.865  1.00 26.60           C  
ATOM   1674  C   SER A 374      16.168   9.484  -0.147  1.00 24.64           C  
ATOM   1675  O   SER A 374      17.044   8.747  -0.600  1.00 26.67           O  
ATOM   1676  CB  SER A 374      17.097  11.799  -0.719  1.00 28.29           C  
ATOM   1677  OG  SER A 374      17.400  12.073   0.637  1.00 31.82           O  
ATOM   1678  H   SER A 374      14.834  12.210   0.301  1.00  0.00           H  
ATOM   1679  HA  SER A 374      15.805  10.598  -1.928  1.00  0.00           H  
ATOM   1680  HB3 SER A 374      16.892  12.737  -1.236  1.00  0.00           H  
ATOM   1681  HB2 SER A 374      17.986  11.375  -1.187  1.00  0.00           H  
ATOM   1682  HG  SER A 374      18.156  12.665   0.670  1.00  0.00           H  
ATOM   1683  N   GLY A 375      15.431   9.187   0.937  1.00 22.54           N  
ATOM   1684  CA  GLY A 375      15.596   7.969   1.730  1.00 22.56           C  
ATOM   1685  C   GLY A 375      14.224   7.466   2.188  1.00 22.15           C  
ATOM   1686  O   GLY A 375      13.207   7.730   1.546  1.00 22.84           O  
ATOM   1687  H   GLY A 375      14.724   9.838   1.249  1.00  0.00           H  
ATOM   1688  HA3 GLY A 375      16.231   8.179   2.591  1.00  0.00           H  
ATOM   1689  HA2 GLY A 375      16.076   7.173   1.159  1.00  0.00           H  
ATOM   1690  N   TRP A 376      14.218   6.694   3.286  1.00 20.54           N  
ATOM   1691  CA  TRP A 376      13.031   6.083   3.883  1.00 20.15           C  
ATOM   1692  C   TRP A 376      12.685   6.761   5.214  1.00 20.64           C  
ATOM   1693  O   TRP A 376      13.562   7.290   5.896  1.00 21.64           O  
ATOM   1694  CB  TRP A 376      13.263   4.581   4.160  1.00 19.88           C  
ATOM   1695  CG  TRP A 376      13.754   3.678   3.069  1.00 20.69           C  
ATOM   1696  CD1 TRP A 376      13.773   3.922   1.739  1.00 21.09           C  
ATOM   1697  NE1 TRP A 376      14.271   2.820   1.077  1.00 22.55           N  
ATOM   1698  CE2 TRP A 376      14.570   1.792   1.944  1.00 21.42           C  
ATOM   1699  CD2 TRP A 376      14.242   2.314   3.230  1.00 21.12           C  
ATOM   1700  CE3 TRP A 376      14.439   1.462   4.340  1.00 20.64           C  
ATOM   1701  CZ3 TRP A 376      14.932   0.155   4.176  1.00 20.94           C  
ATOM   1702  CH2 TRP A 376      15.244  -0.334   2.892  1.00 20.31           C  
ATOM   1703  CZ2 TRP A 376      15.073   0.492   1.767  1.00 22.27           C  
ATOM   1704  H   TRP A 376      15.098   6.472   3.730  1.00  0.00           H  
ATOM   1705  HA  TRP A 376      12.191   6.186   3.199  1.00  0.00           H  
ATOM   1706  HB3 TRP A 376      12.333   4.140   4.524  1.00  0.00           H  
ATOM   1707  HB2 TRP A 376      13.972   4.460   4.977  1.00  0.00           H  
ATOM   1708  HD1 TRP A 376      13.438   4.837   1.275  1.00  0.00           H  
ATOM   1709  HE1 TRP A 376      14.377   2.779   0.071  1.00  0.00           H  
ATOM   1710  HE3 TRP A 376      14.203   1.820   5.332  1.00  0.00           H  
ATOM   1711  HZ3 TRP A 376      15.070  -0.464   5.047  1.00  0.00           H  
ATOM   1712  HH2 TRP A 376      15.612  -1.340   2.767  1.00  0.00           H  
ATOM   1713  HZ2 TRP A 376      15.322   0.132   0.780  1.00  0.00           H  
ATOM   1714  N   ASN A 377      11.405   6.656   5.582  1.00 20.85           N  
ATOM   1715  CA  ASN A 377      10.851   7.122   6.846  1.00 22.05           C  
ATOM   1716  C   ASN A 377       9.941   6.020   7.400  1.00 20.82           C  
ATOM   1717  O   ASN A 377       9.228   5.380   6.629  1.00 20.69           O  
ATOM   1718  CB  ASN A 377      10.086   8.438   6.560  1.00 21.34           C  
ATOM   1719  CG  ASN A 377       9.352   9.027   7.764  1.00 21.44           C  
ATOM   1720  OD1 ASN A 377       9.944   9.205   8.823  1.00 22.55           O  
ATOM   1721  ND2 ASN A 377       8.063   9.330   7.604  1.00 20.30           N  
ATOM   1722  H   ASN A 377      10.756   6.169   4.976  1.00  0.00           H  
ATOM   1723  HA  ASN A 377      11.654   7.313   7.561  1.00  0.00           H  
ATOM   1724  HB3 ASN A 377       9.365   8.274   5.759  1.00  0.00           H  
ATOM   1725  HB2 ASN A 377      10.784   9.195   6.201  1.00  0.00           H  
ATOM   1726 HD22 ASN A 377       7.531   9.696   8.383  1.00  0.00           H  
ATOM   1727 HD21 ASN A 377       7.595   9.158   6.718  1.00  0.00           H  
ATOM   1728  N   ASP A 378       9.939   5.859   8.732  1.00 20.68           N  
ATOM   1729  CA  ASP A 378       8.885   5.135   9.444  1.00 21.43           C  
ATOM   1730  C   ASP A 378       7.698   6.092   9.628  1.00 21.50           C  
ATOM   1731  O   ASP A 378       7.900   7.234  10.030  1.00 20.99           O  
ATOM   1732  CB  ASP A 378       9.321   4.552  10.812  1.00 22.88           C  
ATOM   1733  CG  ASP A 378       9.923   5.518  11.840  1.00 23.64           C  
ATOM   1734  OD1 ASP A 378      10.306   6.642  11.461  1.00 22.68           O  
ATOM   1735  OD2 ASP A 378      10.036   5.083  13.004  1.00 23.52           O1-
ATOM   1736  H   ASP A 378      10.561   6.404   9.314  1.00  0.00           H  
ATOM   1737  HA  ASP A 378       8.564   4.290   8.833  1.00  0.00           H  
ATOM   1738  HB3 ASP A 378      10.068   3.782  10.623  1.00  0.00           H  
ATOM   1739  HB2 ASP A 378       8.457   4.069  11.271  1.00  0.00           H  
ATOM   1740  N   ASN A 379       6.487   5.598   9.362  1.00 20.04           N  
ATOM   1741  CA  ASN A 379       5.251   6.348   9.533  1.00 20.67           C  
ATOM   1742  C   ASN A 379       4.209   5.452  10.219  1.00 20.90           C  
ATOM   1743  O   ASN A 379       4.317   4.224  10.179  1.00 18.99           O  
ATOM   1744  CB  ASN A 379       4.765   6.850   8.150  1.00 21.06           C  
ATOM   1745  CG  ASN A 379       3.997   8.177   8.173  1.00 23.20           C  
ATOM   1746  OD1 ASN A 379       3.460   8.597   9.196  1.00 24.16           O  
ATOM   1747  ND2 ASN A 379       3.928   8.843   7.021  1.00 26.57           N  
ATOM   1748  H   ASN A 379       6.385   4.641   9.044  1.00  0.00           H  
ATOM   1749  HA  ASN A 379       5.378   7.189  10.216  1.00  0.00           H  
ATOM   1750  HB3 ASN A 379       4.195   6.088   7.622  1.00  0.00           H  
ATOM   1751  HB2 ASN A 379       5.642   7.043   7.530  1.00  0.00           H  
ATOM   1752 HD22 ASN A 379       3.450   9.731   6.984  1.00  0.00           H  
ATOM   1753 HD21 ASN A 379       4.386   8.487   6.193  1.00  0.00           H  
ATOM   1754  N   ARG A 380       3.204   6.099  10.831  1.00 23.21           N  
ATOM   1755  CA  ARG A 380       2.002   5.467  11.370  1.00 22.02           C  
ATOM   1756  C   ARG A 380       1.260   4.697  10.268  1.00 19.54           C  
ATOM   1757  O   ARG A 380       0.918   5.290   9.247  1.00 20.76           O  
ATOM   1758  CB  ARG A 380       1.072   6.554  11.929  1.00 23.99           C  
ATOM   1759  CG  ARG A 380       1.456   7.125  13.298  1.00 27.23           C  
ATOM   1760  CD  ARG A 380       0.377   8.080  13.835  1.00 29.31           C  
ATOM   1761  NE  ARG A 380      -0.882   7.379  14.137  1.00 31.55           N  
ATOM   1762  CZ  ARG A 380      -1.238   6.847  15.317  1.00 36.28           C  
ATOM   1763  NH2 ARG A 380      -2.403   6.196  15.412  1.00 36.53           N1+
ATOM   1764  NH1 ARG A 380      -0.452   6.944  16.398  1.00 39.19           N  
ATOM   1765  H   ARG A 380       3.195   7.110  10.811  1.00  0.00           H  
ATOM   1766  HA  ARG A 380       2.294   4.785  12.170  1.00  0.00           H  
ATOM   1767  HB3 ARG A 380       0.083   6.118  12.034  1.00  0.00           H  
ATOM   1768  HB2 ARG A 380       0.979   7.367  11.209  1.00  0.00           H  
ATOM   1769  HG3 ARG A 380       2.440   7.591  13.317  1.00  0.00           H  
ATOM   1770  HG2 ARG A 380       1.506   6.271  13.973  1.00  0.00           H  
ATOM   1771  HD3 ARG A 380       0.094   8.729  13.006  1.00  0.00           H  
ATOM   1772  HD2 ARG A 380       0.728   8.752  14.620  1.00  0.00           H  
ATOM   1773  HE  ARG A 380      -1.483   7.196  13.340  1.00  0.00           H  
ATOM   1774 HH22 ARG A 380      -2.701   5.791  16.287  1.00  0.00           H  
ATOM   1775 HH21 ARG A 380      -2.968   6.042  14.577  1.00  0.00           H  
ATOM   1776 HH12 ARG A 380      -0.732   6.542  17.281  1.00  0.00           H  
ATOM   1777 HH11 ARG A 380       0.469   7.359  16.317  1.00  0.00           H  
ATOM   1778  N   CYS A 381       1.024   3.399  10.511  1.00 18.88           N  
ATOM   1779  CA  CYS A 381       0.413   2.462   9.564  1.00 19.61           C  
ATOM   1780  C   CYS A 381      -0.996   2.855   9.077  1.00 20.67           C  
ATOM   1781  O   CYS A 381      -1.356   2.440   7.979  1.00 20.36           O  
ATOM   1782  CB  CYS A 381       0.377   1.063  10.204  1.00 21.72           C  
ATOM   1783  SG  CYS A 381       1.987   0.352  10.652  1.00 26.55           S  
ATOM   1784  H   CYS A 381       1.337   2.996  11.383  1.00  0.00           H  
ATOM   1785  HA  CYS A 381       1.057   2.422   8.684  1.00  0.00           H  
ATOM   1786  HB3 CYS A 381      -0.117   0.355   9.538  1.00  0.00           H  
ATOM   1787  HB2 CYS A 381      -0.226   1.096  11.113  1.00  0.00           H  
ATOM   1788  N   ASP A 382      -1.744   3.643   9.877  1.00 22.18           N  
ATOM   1789  CA  ASP A 382      -3.110   4.104   9.592  1.00 23.82           C  
ATOM   1790  C   ASP A 382      -3.197   5.251   8.558  1.00 23.54           C  
ATOM   1791  O   ASP A 382      -4.291   5.502   8.054  1.00 23.51           O  
ATOM   1792  CB  ASP A 382      -3.915   4.467  10.874  1.00 28.16           C  
ATOM   1793  CG  ASP A 382      -3.240   5.399  11.894  1.00 31.27           C  
ATOM   1794  OD1 ASP A 382      -2.302   6.133  11.517  1.00 31.08           O  
ATOM   1795  OD2 ASP A 382      -3.728   5.418  13.045  1.00 36.94           O1-
ATOM   1796  H   ASP A 382      -1.351   3.974  10.747  1.00  0.00           H  
ATOM   1797  HA  ASP A 382      -3.635   3.260   9.142  1.00  0.00           H  
ATOM   1798  HB3 ASP A 382      -4.128   3.531  11.391  1.00  0.00           H  
ATOM   1799  HB2 ASP A 382      -4.877   4.904  10.605  1.00  0.00           H  
ATOM   1800  N   VAL A 383      -2.073   5.935   8.276  1.00 21.39           N  
ATOM   1801  CA  VAL A 383      -1.997   7.102   7.392  1.00 23.72           C  
ATOM   1802  C   VAL A 383      -2.272   6.739   5.922  1.00 21.56           C  
ATOM   1803  O   VAL A 383      -1.591   5.869   5.377  1.00 20.31           O  
ATOM   1804  CB  VAL A 383      -0.596   7.784   7.500  1.00 23.40           C  
ATOM   1805  CG1 VAL A 383      -0.265   8.832   6.414  1.00 24.93           C  
ATOM   1806  CG2 VAL A 383      -0.419   8.424   8.887  1.00 23.74           C  
ATOM   1807  H   VAL A 383      -1.211   5.671   8.733  1.00  0.00           H  
ATOM   1808  HA  VAL A 383      -2.754   7.816   7.723  1.00  0.00           H  
ATOM   1809  HB  VAL A 383       0.160   7.003   7.411  1.00  0.00           H  
ATOM   1810 HG11 VAL A 383       0.677   9.337   6.632  1.00  0.00           H  
ATOM   1811 HG12 VAL A 383      -0.151   8.383   5.428  1.00  0.00           H  
ATOM   1812 HG13 VAL A 383      -1.042   9.595   6.349  1.00  0.00           H  
ATOM   1813 HG21 VAL A 383       0.599   8.787   9.029  1.00  0.00           H  
ATOM   1814 HG22 VAL A 383      -1.097   9.267   9.022  1.00  0.00           H  
ATOM   1815 HG23 VAL A 383      -0.628   7.711   9.683  1.00  0.00           H  
ATOM   1816  N   ASP A 384      -3.225   7.454   5.297  1.00 21.42           N  
ATOM   1817  CA  ASP A 384      -3.483   7.385   3.857  1.00 22.17           C  
ATOM   1818  C   ASP A 384      -2.300   7.945   3.058  1.00 21.80           C  
ATOM   1819  O   ASP A 384      -1.937   9.111   3.211  1.00 21.78           O  
ATOM   1820  CB  ASP A 384      -4.818   8.018   3.407  1.00 23.62           C  
ATOM   1821  CG  ASP A 384      -6.063   7.399   4.051  1.00 27.22           C  
ATOM   1822  OD1 ASP A 384      -5.999   6.211   4.439  1.00 26.48           O  
ATOM   1823  OD2 ASP A 384      -7.094   8.106   4.061  1.00 30.85           O1-
ATOM   1824  H   ASP A 384      -3.759   8.140   5.812  1.00  0.00           H  
ATOM   1825  HA  ASP A 384      -3.557   6.325   3.623  1.00  0.00           H  
ATOM   1826  HB3 ASP A 384      -4.926   7.939   2.325  1.00  0.00           H  
ATOM   1827  HB2 ASP A 384      -4.798   9.079   3.660  1.00  0.00           H  
ATOM   1828  N   ASN A 385      -1.717   7.062   2.243  1.00 20.85           N  
ATOM   1829  CA  ASN A 385      -0.483   7.283   1.512  1.00 21.57           C  
ATOM   1830  C   ASN A 385      -0.537   6.462   0.220  1.00 21.06           C  
ATOM   1831  O   ASN A 385      -1.205   5.427   0.183  1.00 20.57           O  
ATOM   1832  CB  ASN A 385       0.689   6.809   2.402  1.00 22.83           C  
ATOM   1833  CG  ASN A 385       2.063   7.326   1.991  1.00 24.55           C  
ATOM   1834  OD1 ASN A 385       2.194   8.463   1.546  1.00 27.27           O  
ATOM   1835  ND2 ASN A 385       3.093   6.499   2.173  1.00 24.72           N  
ATOM   1836  H   ASN A 385      -2.086   6.121   2.185  1.00  0.00           H  
ATOM   1837  HA  ASN A 385      -0.366   8.326   1.214  1.00  0.00           H  
ATOM   1838  HB3 ASN A 385       0.704   5.726   2.451  1.00  0.00           H  
ATOM   1839  HB2 ASN A 385       0.541   7.157   3.425  1.00  0.00           H  
ATOM   1840 HD22 ASN A 385       4.035   6.814   1.990  1.00  0.00           H  
ATOM   1841 HD21 ASN A 385       2.946   5.576   2.555  1.00  0.00           H  
ATOM   1842  N   TYR A 386       0.224   6.888  -0.802  1.00 20.49           N  
ATOM   1843  CA  TYR A 386       0.455   6.090  -2.010  1.00 20.23           C  
ATOM   1844  C   TYR A 386       1.221   4.794  -1.679  1.00 19.97           C  
ATOM   1845  O   TYR A 386       1.720   4.634  -0.565  1.00 19.66           O  
ATOM   1846  CB  TYR A 386       1.212   6.932  -3.058  1.00 21.57           C  
ATOM   1847  CG  TYR A 386       0.506   8.206  -3.483  1.00 23.89           C  
ATOM   1848  CD1 TYR A 386      -0.541   8.148  -4.424  1.00 23.68           C  
ATOM   1849  CE1 TYR A 386      -1.197   9.326  -4.828  1.00 26.82           C  
ATOM   1850  CZ  TYR A 386      -0.813  10.567  -4.287  1.00 28.53           C  
ATOM   1851  OH  TYR A 386      -1.450  11.707  -4.682  1.00 27.11           O  
ATOM   1852  CE2 TYR A 386       0.230  10.630  -3.342  1.00 24.98           C  
ATOM   1853  CD2 TYR A 386       0.890   9.452  -2.942  1.00 25.73           C  
ATOM   1854  H   TYR A 386       0.780   7.726  -0.706  1.00  0.00           H  
ATOM   1855  HA  TYR A 386      -0.517   5.810  -2.421  1.00  0.00           H  
ATOM   1856  HB3 TYR A 386       1.384   6.338  -3.957  1.00  0.00           H  
ATOM   1857  HB2 TYR A 386       2.202   7.187  -2.686  1.00  0.00           H  
ATOM   1858  HD1 TYR A 386      -0.847   7.199  -4.837  1.00  0.00           H  
ATOM   1859  HE1 TYR A 386      -1.996   9.275  -5.552  1.00  0.00           H  
ATOM   1860  HH  TYR A 386      -1.190  12.480  -4.176  1.00  0.00           H  
ATOM   1861  HE2 TYR A 386       0.529  11.579  -2.921  1.00  0.00           H  
ATOM   1862  HD2 TYR A 386       1.688   9.510  -2.218  1.00  0.00           H  
ATOM   1863  N   TRP A 387       1.289   3.876  -2.646  1.00 19.52           N  
ATOM   1864  CA  TRP A 387       1.978   2.606  -2.473  1.00 20.31           C  
ATOM   1865  C   TRP A 387       2.554   2.124  -3.801  1.00 21.28           C  
ATOM   1866  O   TRP A 387       2.131   2.577  -4.867  1.00 20.68           O  
ATOM   1867  CB  TRP A 387       1.024   1.579  -1.831  1.00 20.65           C  
ATOM   1868  CG  TRP A 387      -0.105   1.038  -2.659  1.00 21.06           C  
ATOM   1869  CD1 TRP A 387      -0.023  -0.048  -3.458  1.00 21.61           C  
ATOM   1870  NE1 TRP A 387      -1.227  -0.250  -4.097  1.00 21.75           N  
ATOM   1871  CE2 TRP A 387      -2.149   0.715  -3.755  1.00 21.03           C  
ATOM   1872  CD2 TRP A 387      -1.456   1.561  -2.834  1.00 21.71           C  
ATOM   1873  CE3 TRP A 387      -2.169   2.666  -2.316  1.00 21.55           C  
ATOM   1874  CZ3 TRP A 387      -3.500   2.918  -2.703  1.00 21.17           C  
ATOM   1875  CH2 TRP A 387      -4.154   2.063  -3.610  1.00 22.06           C  
ATOM   1876  CZ2 TRP A 387      -3.477   0.953  -4.142  1.00 21.57           C  
ATOM   1877  H   TRP A 387       0.840   4.030  -3.541  1.00  0.00           H  
ATOM   1878  HA  TRP A 387       2.827   2.755  -1.804  1.00  0.00           H  
ATOM   1879  HB3 TRP A 387       0.606   1.984  -0.911  1.00  0.00           H  
ATOM   1880  HB2 TRP A 387       1.621   0.728  -1.529  1.00  0.00           H  
ATOM   1881  HD1 TRP A 387       0.865  -0.652  -3.567  1.00  0.00           H  
ATOM   1882  HE1 TRP A 387      -1.381  -1.017  -4.736  1.00  0.00           H  
ATOM   1883  HE3 TRP A 387      -1.683   3.333  -1.618  1.00  0.00           H  
ATOM   1884  HZ3 TRP A 387      -4.016   3.777  -2.304  1.00  0.00           H  
ATOM   1885  HH2 TRP A 387      -5.173   2.258  -3.905  1.00  0.00           H  
ATOM   1886  HZ2 TRP A 387      -3.970   0.301  -4.847  1.00  0.00           H  
ATOM   1887  N   ILE A 388       3.507   1.188  -3.687  1.00 20.44           N  
ATOM   1888  CA  ILE A 388       4.118   0.525  -4.828  1.00 19.83           C  
ATOM   1889  C   ILE A 388       3.964  -0.992  -4.656  1.00 18.93           C  
ATOM   1890  O   ILE A 388       4.389  -1.531  -3.635  1.00 18.67           O  
ATOM   1891  CB  ILE A 388       5.620   0.885  -5.005  1.00 20.86           C  
ATOM   1892  CG1 ILE A 388       5.833   2.409  -5.139  1.00 22.42           C  
ATOM   1893  CG2 ILE A 388       6.255   0.159  -6.213  1.00 20.08           C  
ATOM   1894  CD1 ILE A 388       7.300   2.850  -5.017  1.00 21.59           C  
ATOM   1895  H   ILE A 388       3.811   0.877  -2.775  1.00  0.00           H  
ATOM   1896  HA  ILE A 388       3.605   0.819  -5.732  1.00  0.00           H  
ATOM   1897  HB  ILE A 388       6.143   0.576  -4.102  1.00  0.00           H  
ATOM   1898 HG13 ILE A 388       5.276   2.939  -4.370  1.00  0.00           H  
ATOM   1899 HG12 ILE A 388       5.414   2.752  -6.084  1.00  0.00           H  
ATOM   1900 HG21 ILE A 388       7.259   0.520  -6.417  1.00  0.00           H  
ATOM   1901 HG22 ILE A 388       6.338  -0.915  -6.051  1.00  0.00           H  
ATOM   1902 HG23 ILE A 388       5.670   0.317  -7.120  1.00  0.00           H  
ATOM   1903 HD11 ILE A 388       7.403   3.623  -4.256  1.00  0.00           H  
ATOM   1904 HD12 ILE A 388       7.959   2.031  -4.728  1.00  0.00           H  
ATOM   1905 HD13 ILE A 388       7.669   3.259  -5.958  1.00  0.00           H  
ATOM   1906  N   CYS A 389       3.380  -1.647  -5.672  1.00 18.92           N  
ATOM   1907  CA  CYS A 389       3.311  -3.106  -5.768  1.00 20.18           C  
ATOM   1908  C   CYS A 389       4.468  -3.633  -6.629  1.00 20.06           C  
ATOM   1909  O   CYS A 389       5.080  -2.867  -7.370  1.00 21.34           O  
ATOM   1910  CB  CYS A 389       1.968  -3.538  -6.385  1.00 19.68           C  
ATOM   1911  SG  CYS A 389       0.480  -2.902  -5.575  1.00 23.85           S  
ATOM   1912  H   CYS A 389       3.048  -1.126  -6.472  1.00  0.00           H  
ATOM   1913  HA  CYS A 389       3.393  -3.551  -4.776  1.00  0.00           H  
ATOM   1914  HB3 CYS A 389       1.894  -4.624  -6.360  1.00  0.00           H  
ATOM   1915  HB2 CYS A 389       1.923  -3.263  -7.437  1.00  0.00           H  
ATOM   1916  N   LYS A 390       4.719  -4.944  -6.526  1.00 20.01           N  
ATOM   1917  CA  LYS A 390       5.723  -5.671  -7.291  1.00 19.87           C  
ATOM   1918  C   LYS A 390       5.176  -7.059  -7.646  1.00 18.82           C  
ATOM   1919  O   LYS A 390       4.708  -7.770  -6.755  1.00 19.74           O  
ATOM   1920  CB  LYS A 390       7.032  -5.748  -6.474  1.00 21.51           C  
ATOM   1921  CG  LYS A 390       8.162  -6.574  -7.123  1.00 23.78           C  
ATOM   1922  CD  LYS A 390       9.401  -6.672  -6.224  1.00 24.50           C  
ATOM   1923  CE  LYS A 390      10.510  -7.543  -6.828  1.00 27.87           C  
ATOM   1924  NZ  LYS A 390      11.692  -7.580  -5.951  1.00 24.07           N1+
ATOM   1925  H   LYS A 390       4.202  -5.497  -5.856  1.00  0.00           H  
ATOM   1926  HA  LYS A 390       5.932  -5.132  -8.213  1.00  0.00           H  
ATOM   1927  HB3 LYS A 390       6.812  -6.171  -5.492  1.00  0.00           H  
ATOM   1928  HB2 LYS A 390       7.390  -4.734  -6.295  1.00  0.00           H  
ATOM   1929  HG3 LYS A 390       8.435  -6.127  -8.080  1.00  0.00           H  
ATOM   1930  HG2 LYS A 390       7.822  -7.586  -7.343  1.00  0.00           H  
ATOM   1931  HD3 LYS A 390       9.115  -7.068  -5.249  1.00  0.00           H  
ATOM   1932  HD2 LYS A 390       9.789  -5.672  -6.042  1.00  0.00           H  
ATOM   1933  HE3 LYS A 390      10.813  -7.148  -7.797  1.00  0.00           H  
ATOM   1934  HE2 LYS A 390      10.153  -8.560  -6.987  1.00  0.00           H  
ATOM   1935  HZ1 LYS A 390      12.049  -6.634  -5.851  1.00  0.00           H  
ATOM   1936  HZ2 LYS A 390      11.435  -7.926  -5.038  1.00  0.00           H  
ATOM   1937  HZ3 LYS A 390      12.409  -8.164  -6.355  1.00  0.00           H  
ATOM   1938  N   LYS A 391       5.314  -7.436  -8.925  1.00 19.51           N  
ATOM   1939  CA  LYS A 391       5.124  -8.804  -9.409  1.00 20.07           C  
ATOM   1940  C   LYS A 391       6.100  -9.064 -10.575  1.00 21.00           C  
ATOM   1941  O   LYS A 391       6.477  -8.105 -11.248  1.00 19.70           O  
ATOM   1942  CB  LYS A 391       3.643  -9.060  -9.783  1.00 21.07           C  
ATOM   1943  CG  LYS A 391       3.105  -8.358 -11.047  1.00 22.86           C  
ATOM   1944  CD  LYS A 391       1.602  -8.624 -11.250  1.00 22.59           C  
ATOM   1945  CE  LYS A 391       0.996  -7.871 -12.441  1.00 23.95           C  
ATOM   1946  NZ  LYS A 391      -0.452  -8.121 -12.549  1.00 23.42           N1+
ATOM   1947  H   LYS A 391       5.703  -6.787  -9.598  1.00  0.00           H  
ATOM   1948  HA  LYS A 391       5.383  -9.461  -8.580  1.00  0.00           H  
ATOM   1949  HB3 LYS A 391       3.020  -8.792  -8.933  1.00  0.00           H  
ATOM   1950  HB2 LYS A 391       3.500 -10.133  -9.916  1.00  0.00           H  
ATOM   1951  HG3 LYS A 391       3.647  -8.702 -11.929  1.00  0.00           H  
ATOM   1952  HG2 LYS A 391       3.288  -7.287 -10.976  1.00  0.00           H  
ATOM   1953  HD3 LYS A 391       1.061  -8.348 -10.346  1.00  0.00           H  
ATOM   1954  HD2 LYS A 391       1.441  -9.695 -11.381  1.00  0.00           H  
ATOM   1955  HE3 LYS A 391       1.479  -8.170 -13.373  1.00  0.00           H  
ATOM   1956  HE2 LYS A 391       1.157  -6.800 -12.326  1.00  0.00           H  
ATOM   1957  HZ1 LYS A 391      -0.909  -7.894 -11.675  1.00  0.00           H  
ATOM   1958  HZ2 LYS A 391      -0.850  -7.565 -13.294  1.00  0.00           H  
ATOM   1959  HZ3 LYS A 391      -0.608  -9.101 -12.762  1.00  0.00           H  
ATOM   1960  N   PRO A 392       6.468 -10.344 -10.830  1.00 22.82           N  
ATOM   1961  CA  PRO A 392       7.250 -10.728 -12.024  1.00 25.40           C  
ATOM   1962  C   PRO A 392       6.600 -10.329 -13.359  1.00 24.69           C  
ATOM   1963  O   PRO A 392       5.382 -10.450 -13.507  1.00 25.47           O  
ATOM   1964  CB  PRO A 392       7.370 -12.258 -11.913  1.00 24.43           C  
ATOM   1965  CG  PRO A 392       7.204 -12.555 -10.436  1.00 25.58           C  
ATOM   1966  CD  PRO A 392       6.186 -11.514  -9.995  1.00 24.25           C  
ATOM   1967  HA  PRO A 392       8.240 -10.277 -11.931  1.00  0.00           H  
ATOM   1968  HB3 PRO A 392       8.317 -12.632 -12.304  1.00  0.00           H  
ATOM   1969  HB2 PRO A 392       6.570 -12.756 -12.467  1.00  0.00           H  
ATOM   1970  HG3 PRO A 392       8.151 -12.376  -9.925  1.00  0.00           H  
ATOM   1971  HG2 PRO A 392       6.896 -13.580 -10.229  1.00  0.00           H  
ATOM   1972  HD2 PRO A 392       5.171 -11.859 -10.196  1.00  0.00           H  
ATOM   1973  HD3 PRO A 392       6.290 -11.338  -8.925  1.00  0.00           H  
ATOM   1974  N   ALA A 393       7.440  -9.892 -14.311  1.00 25.51           N  
ATOM   1975  CA  ALA A 393       7.053  -9.671 -15.702  1.00 27.98           C  
ATOM   1976  C   ALA A 393       6.718 -10.995 -16.403  1.00 30.14           C  
ATOM   1977  O   ALA A 393       7.375 -12.005 -16.152  1.00 28.89           O  
ATOM   1978  CB  ALA A 393       8.183  -8.931 -16.430  1.00 29.26           C  
ATOM   1979  H   ALA A 393       8.429  -9.824 -14.110  1.00  0.00           H  
ATOM   1980  HA  ALA A 393       6.160  -9.048 -15.714  1.00  0.00           H  
ATOM   1981  HB1 ALA A 393       7.895  -8.678 -17.451  1.00  0.00           H  
ATOM   1982  HB2 ALA A 393       8.428  -7.998 -15.921  1.00  0.00           H  
ATOM   1983  HB3 ALA A 393       9.091  -9.533 -16.479  1.00  0.00           H  
ATOM   1984  N   ALA A 394       5.692 -10.952 -17.260  1.00 32.14           N  
ATOM   1985  CA  ALA A 394       5.154 -12.105 -17.974  1.00 35.92           C  
ATOM   1986  C   ALA A 394       5.369 -11.955 -19.486  1.00 36.40           C  
ATOM   1987  O   ALA A 394       5.901 -10.945 -19.947  1.00 37.83           O  
ATOM   1988  CB  ALA A 394       3.663 -12.228 -17.612  1.00 36.29           C  
ATOM   1989  H   ALA A 394       5.234 -10.068 -17.439  1.00  0.00           H  
ATOM   1990  HA  ALA A 394       5.655 -13.025 -17.667  1.00  0.00           H  
ATOM   1991  HB1 ALA A 394       3.178 -13.045 -18.145  1.00  0.00           H  
ATOM   1992  HB2 ALA A 394       3.541 -12.424 -16.546  1.00  0.00           H  
ATOM   1993  HB3 ALA A 394       3.118 -11.312 -17.834  1.00  0.00           H  
HETATM 1994  N   CSO A 395       4.955 -12.986 -20.237  1.00 34.95           N  
HETATM 1995  CA  CSO A 395       4.938 -12.987 -21.705  1.00 39.05           C  
HETATM 1996  CB  CSO A 395       4.940 -14.427 -22.270  1.00 42.14           C  
HETATM 1997  SG  CSO A 395       6.412 -15.371 -21.764  1.00 47.11           S  
HETATM 1998  C   CSO A 395       3.749 -12.181 -22.276  1.00 37.04           C  
HETATM 1999  O   CSO A 395       3.760 -11.864 -23.465  1.00 41.94           O  
HETATM 2000  OD  CSO A 395       7.662 -14.484 -22.507  1.00 40.89           O  
HETATM 2001  H   CSO A 395       4.556 -13.799 -19.790  1.00  0.00           H  
HETATM 2002  HA  CSO A 395       5.841 -12.487 -22.059  1.00  0.00           H  
HETATM 2003  HB3 CSO A 395       4.909 -14.421 -23.361  1.00  0.00           H  
HETATM 2004  HB2 CSO A 395       4.057 -14.973 -21.935  1.00  0.00           H  
HETATM 2005  HD  CSO A 395       7.771 -14.859 -23.384  1.00  0.00           H  
ATOM   2006  N   PHE A 396       2.766 -11.856 -21.420  1.00 38.00           N  
ATOM   2007  CA  PHE A 396       1.542 -11.121 -21.729  1.00 40.00           C  
ATOM   2008  C   PHE A 396       1.352  -9.983 -20.710  1.00 37.15           C  
ATOM   2009  O   PHE A 396       2.041  -9.929 -19.690  1.00 35.33           O  
ATOM   2010  CB  PHE A 396       0.361 -12.125 -21.729  1.00 43.92           C  
ATOM   2011  CG  PHE A 396      -0.017 -12.734 -20.384  1.00 44.64           C  
ATOM   2012  CD1 PHE A 396       0.733 -13.807 -19.855  1.00 46.80           C  
ATOM   2013  CE1 PHE A 396       0.450 -14.296 -18.587  1.00 51.54           C  
ATOM   2014  CZ  PHE A 396      -0.560 -13.723 -17.825  1.00 51.14           C  
ATOM   2015  CD2 PHE A 396      -1.021 -12.145 -19.585  1.00 47.12           C  
ATOM   2016  CE2 PHE A 396      -1.293 -12.653 -18.322  1.00 48.55           C  
ATOM   2017  H   PHE A 396       2.860 -12.127 -20.452  1.00  0.00           H  
ATOM   2018  HA  PHE A 396       1.623 -10.668 -22.718  1.00  0.00           H  
ATOM   2019  HB3 PHE A 396       0.586 -12.939 -22.420  1.00  0.00           H  
ATOM   2020  HB2 PHE A 396      -0.523 -11.636 -22.140  1.00  0.00           H  
ATOM   2021  HD1 PHE A 396       1.531 -14.251 -20.433  1.00  0.00           H  
ATOM   2022  HE1 PHE A 396       1.021 -15.121 -18.188  1.00  0.00           H  
ATOM   2023  HZ  PHE A 396      -0.774 -14.106 -16.838  1.00  0.00           H  
ATOM   2024  HD2 PHE A 396      -1.585 -11.301 -19.954  1.00  0.00           H  
ATOM   2025  HE2 PHE A 396      -2.072 -12.213 -17.718  1.00  0.00           H  
ATOM   2026  N   ARG A 397       0.407  -9.086 -21.023  1.00 34.69           N  
ATOM   2027  CA  ARG A 397       0.037  -7.939 -20.193  1.00 36.32           C  
ATOM   2028  C   ARG A 397      -1.089  -8.374 -19.243  1.00 35.54           C  
ATOM   2029  O   ARG A 397      -2.199  -8.642 -19.705  1.00 31.98           O  
ATOM   2030  CB  ARG A 397      -0.361  -6.754 -21.103  1.00 38.68           C  
ATOM   2031  CG  ARG A 397       0.679  -6.484 -22.208  1.00 41.62           C  
ATOM   2032  CD  ARG A 397       0.441  -5.207 -23.017  1.00 46.32           C  
ATOM   2033  NE  ARG A 397       1.307  -5.204 -24.207  1.00 49.45           N  
ATOM   2034  CZ  ARG A 397       1.769  -4.135 -24.876  1.00 53.61           C  
ATOM   2035  NH2 ARG A 397       2.537  -4.331 -25.955  1.00 53.78           N1+
ATOM   2036  NH1 ARG A 397       1.485  -2.885 -24.485  1.00 62.75           N  
ATOM   2037  H   ARG A 397      -0.132  -9.205 -21.868  1.00  0.00           H  
ATOM   2038  HA  ARG A 397       0.895  -7.621 -19.598  1.00  0.00           H  
ATOM   2039  HB3 ARG A 397      -0.489  -5.860 -20.493  1.00  0.00           H  
ATOM   2040  HB2 ARG A 397      -1.325  -6.945 -21.576  1.00  0.00           H  
ATOM   2041  HG3 ARG A 397       0.826  -7.335 -22.873  1.00  0.00           H  
ATOM   2042  HG2 ARG A 397       1.624  -6.343 -21.685  1.00  0.00           H  
ATOM   2043  HD3 ARG A 397       0.819  -4.389 -22.403  1.00  0.00           H  
ATOM   2044  HD2 ARG A 397      -0.608  -4.988 -23.217  1.00  0.00           H  
ATOM   2045  HE  ARG A 397       1.526  -6.117 -24.579  1.00  0.00           H  
ATOM   2046 HH22 ARG A 397       2.896  -3.547 -26.480  1.00  0.00           H  
ATOM   2047 HH21 ARG A 397       2.790  -5.269 -26.236  1.00  0.00           H  
ATOM   2048 HH12 ARG A 397       1.843  -2.091 -24.994  1.00  0.00           H  
ATOM   2049 HH11 ARG A 397       0.907  -2.733 -23.671  1.00  0.00           H  
ATOM   2050  N   ASP A 398      -0.751  -8.516 -17.951  1.00 33.52           N  
ATOM   2051  CA  ASP A 398      -1.586  -9.143 -16.923  1.00 32.99           C  
ATOM   2052  C   ASP A 398      -2.582  -8.127 -16.318  1.00 34.57           C  
ATOM   2053  O   ASP A 398      -2.396  -7.677 -15.185  1.00 35.49           O  
ATOM   2054  CB  ASP A 398      -0.676  -9.842 -15.877  1.00 32.07           C  
ATOM   2055  CG  ASP A 398      -1.401 -10.646 -14.792  1.00 29.08           C  
ATOM   2056  OD1 ASP A 398      -2.468 -11.225 -15.089  1.00 28.02           O  
ATOM   2057  OD2 ASP A 398      -0.824 -10.738 -13.686  1.00 25.85           O1-
ATOM   2058  H   ASP A 398       0.186  -8.276 -17.663  1.00  0.00           H  
ATOM   2059  HA  ASP A 398      -2.186  -9.918 -17.402  1.00  0.00           H  
ATOM   2060  HB3 ASP A 398      -0.057  -9.091 -15.387  1.00  0.00           H  
ATOM   2061  HB2 ASP A 398       0.009 -10.521 -16.386  1.00  0.00           H  
ATOM   2062  N   GLU A 399      -3.616  -7.777 -17.105  1.00 35.24           N  
ATOM   2063  CA  GLU A 399      -4.676  -6.818 -16.746  1.00 41.30           C  
ATOM   2064  C   GLU A 399      -5.786  -7.432 -15.813  1.00 44.99           C  
ATOM   2065  O   GLU A 399      -5.667  -8.643 -15.511  1.00 44.67           O  
ATOM   2066  CB  GLU A 399      -5.358  -6.233 -18.021  1.00 43.82           C  
ATOM   2067  CG  GLU A 399      -4.435  -5.745 -19.163  1.00 43.49           C  
ATOM   2068  CD  GLU A 399      -3.467  -4.611 -18.815  1.00 44.35           C  
ATOM   2069  OE1 GLU A 399      -3.658  -3.948 -17.772  1.00 45.00           O  
ATOM   2070  OE2 GLU A 399      -2.540  -4.407 -19.628  1.00 37.40           O1-
ATOM   2071  OXT GLU A 399      -6.677  -6.619 -15.475  1.00 46.63           O1-
ATOM   2072  H   GLU A 399      -3.688  -8.186 -18.026  1.00  0.00           H  
ATOM   2073  HA  GLU A 399      -4.230  -5.996 -16.182  1.00  0.00           H  
ATOM   2074  HB3 GLU A 399      -6.013  -5.407 -17.738  1.00  0.00           H  
ATOM   2075  HB2 GLU A 399      -6.020  -6.987 -18.452  1.00  0.00           H  
ATOM   2076  HG3 GLU A 399      -5.053  -5.398 -19.991  1.00  0.00           H  
ATOM   2077  HG2 GLU A 399      -3.858  -6.582 -19.556  1.00  0.00           H  
TER    2078      GLU A 399
HETATM 2079 CA   CA  A1001       9.433   8.740  11.212  1.00 21.78          Ca2+
HETATM 2080  C4  EZ8 A1001       9.065  12.072  10.471  1.00 30.75           C  
HETATM 2081  C5  EZ8 A1001       9.193  13.602  10.737  1.00 29.78           C  
HETATM 2082  C6  EZ8 A1001      10.492  14.216  10.155  1.00 31.49           C  
HETATM 2083  N2  EZ8 A1001       6.705  12.387   8.499  1.00 27.44           N  
HETATM 2084  C3  EZ8 A1001       7.625  11.577  10.721  1.00 29.48           C  
HETATM 2085  CBU EZ8 A1001       5.225  13.866  12.296  1.00 35.33           C  
HETATM 2086  O1  EZ8 A1001       6.567  14.026  11.850  1.00 33.49           O  
HETATM 2087  C1  EZ8 A1001       6.803  13.924  10.473  1.00 30.23           C  
HETATM 2088  O5  EZ8 A1001       8.106  14.367  10.178  1.00 26.40           O  
HETATM 2089  O6  EZ8 A1001      11.671  13.786  10.816  1.00 34.29           O  
HETATM 2090  O4  EZ8 A1001       9.939  11.337  11.292  1.00 30.09           O  
HETATM 2091  O3  EZ8 A1001       7.464  10.186  10.492  1.00 29.45           O  
HETATM 2092  C2  EZ8 A1001       6.600  12.467   9.975  1.00 28.12           C  
HETATM 2093  CAR EZ8 A1001       5.857  11.786   7.598  1.00 31.65           C  
HETATM 2094  NBD EZ8 A1001       7.719  12.963   7.839  1.00 29.99           N  
HETATM 2095  NBC EZ8 A1001       7.523  12.737   6.497  1.00 33.12           N  
HETATM 2096  CBP EZ8 A1001       6.417  12.037   6.343  1.00 35.09           C  
HETATM 2097  CAS EZ8 A1001       6.014  11.664   4.934  1.00 39.91           C  
HETATM 2098  NAA EZ8 A1001       4.739  10.986   4.771  1.00 43.58           N  
HETATM 2099  C1  EZ8 A1001       5.131  14.424  13.719  1.00  0.00           C  
HETATM 2100 CL1  EZ8 A1001       3.512  14.123  14.401  1.00  0.00          Cl  
HETATM 2101  N1  EZ8 A1001       2.606  10.803   4.009  1.00  0.00           N  
HETATM 2102  C2  EZ8 A1001       1.369  11.288   3.692  1.00  0.00           C  
HETATM 2103  C3  EZ8 A1001       1.836  13.273   4.897  1.00  0.00           C  
HETATM 2104  C4  EZ8 A1001       3.180  12.812   5.131  1.00  0.00           C  
HETATM 2105  C5  EZ8 A1001       3.506  11.578   4.687  1.00  0.00           C  
HETATM 2106  N2  EZ8 A1001       0.994  12.537   4.247  1.00  0.00           N  
HETATM 2107  O1  EZ8 A1001       0.732  10.586   2.918  1.00  0.00           O  
HETATM 2108  H4  EZ8 A1001       9.358  11.834   9.448  1.00  0.00           H  
HETATM 2109  H5  EZ8 A1001       9.170  13.788  11.813  1.00  0.00           H  
HETATM 2110  H61 EZ8 A1001      10.577  14.003   9.088  1.00  0.00           H  
HETATM 2111  H62 EZ8 A1001      10.457  15.300  10.264  1.00  0.00           H  
HETATM 2112  H3  EZ8 A1001       7.433  11.671  11.793  1.00  0.00           H  
HETATM 2113  HBU EZ8 A1001       4.519  14.385  11.645  1.00  0.00           H  
HETATM 2114  H1  EZ8 A1001       6.184  14.658   9.949  1.00  0.00           H  
HETATM 2115  HO6 EZ8 A1001      11.939  12.910  10.492  1.00  0.00           H  
HETATM 2116  HO4 EZ8 A1001      10.848  11.386  10.933  1.00  0.00           H  
HETATM 2117  HO3 EZ8 A1001       6.715   9.859  11.035  1.00  0.00           H  
HETATM 2118  H2  EZ8 A1001       5.591  12.152  10.239  1.00  0.00           H  
HETATM 2119  HAR EZ8 A1001       4.973  11.255   7.916  1.00  0.00           H  
HETATM 2120 HAS1 EZ8 A1001       5.977  12.570   4.327  1.00  0.00           H  
HETATM 2121 HAS2 EZ8 A1001       6.782  11.028   4.492  1.00  0.00           H  
HETATM 2122 HBU1 EZ8 A1001       4.957  12.809  12.301  1.00  0.00           H  
HETATM 2123  H1  EZ8 A1001       5.861  13.954  14.378  1.00  0.00           H  
HETATM 2124  H2  EZ8 A1001       5.306  15.500  13.734  1.00  0.00           H  
HETATM 2125 HNAA EZ8 A1001       4.851   9.980   4.680  1.00  0.00           H  
HETATM 2126  H3  EZ8 A1001       2.853   9.917   3.595  1.00  0.00           H  
HETATM 2127  H4  EZ8 A1001       1.492  14.236   5.264  1.00  0.00           H  
HETATM 2128  H5  EZ8 A1001       3.908  13.424   5.640  1.00  0.00           H  
HETATM 2129 CL   CL  A1002      -4.968   3.044  -7.335  1.00 37.41          Cl1-
CONECT   49  223
CONECT  223   49
CONECT  486 1911
CONECT 1604 1783
CONECT 1783 1604
CONECT 1911  486
CONECT 1994 1986 1995 2001
CONECT 1995 1994 1996 1998 2002
CONECT 1996 1995 1997 2003 2004
CONECT 1997 1996 2000
CONECT 1998 1995 1999 2006
CONECT 1998 1999
CONECT 1999 1998
CONECT 1999 1998
CONECT 2000 1997 2005
CONECT 2001 1994
CONECT 2002 1995
CONECT 2003 1996
CONECT 2004 1996
CONECT 2005 2000
CONECT 2080 2081 2084 2090 2108
CONECT 2081 2080 2082 2088 2109
CONECT 2082 2081 2089 2110 2111
CONECT 2083 2092 2093 2094
CONECT 2084 2080 2091 2092 2112
CONECT 2085 2086 2113 2122 2099
CONECT 2086 2085 2087
CONECT 2087 2086 2088 2092 2114
CONECT 2088 2081 2087
CONECT 2089 2082 2115
CONECT 2090 2080 2116
CONECT 2091 2084 2117
CONECT 2092 2083 2084 2087 2118
CONECT 2093 2083 2096 2119
CONECT 2093 2096
CONECT 2094 2083 2095
CONECT 2094 2095
CONECT 2095 2094 2096
CONECT 2095 2094
CONECT 2096 2093 2095 2097
CONECT 2096 2093
CONECT 2097 2096 2098 2120 2121
CONECT 2098 2097 2125 2105
CONECT 2108 2080
CONECT 2109 2081
CONECT 2110 2082
CONECT 2111 2082
CONECT 2112 2084
CONECT 2113 2085
CONECT 2114 2087
CONECT 2115 2089
CONECT 2116 2090
CONECT 2117 2091
CONECT 2118 2092
CONECT 2119 2093
CONECT 2120 2097
CONECT 2121 2097
CONECT 2122 2085
CONECT 2099 2085 2123 2124 2100
CONECT 2123 2099
CONECT 2124 2099
CONECT 2100 2099
CONECT 2125 2098
CONECT 2101 2102 2105 2126
CONECT 2102 2101 2106 2107
CONECT 2102 2107
CONECT 2103 2104 2106 2127
CONECT 2103 2106
CONECT 2104 2103 2105 2128
CONECT 2104 2105
CONECT 2105 2098 2101 2104
CONECT 2105 2104
CONECT 2106 2102 2103
CONECT 2106 2103
CONECT 2107 2102
CONECT 2107 2102
CONECT 2126 2101
CONECT 2127 2103
CONECT 2128 2104
END   
