# Supplementary material for: Increasing the Chemical Space of L-SIGN Specific Glycomimetics
Source: J Med Chem. 2025 Oct 18;68(21):22530–46. doi: 10.1021/acs.jmedchem.5c01448 (PMC12621191; doi:10.1021/acs.jmedchem.5c01448)
Supplement: Supplementary file 2 [file jm5c01448_si_002.zip › PDB-DOCKING/Fig SI-6b (DCSIGN-Man79-XP).pdb]

HEADER    SUGAR BINDING PROTEIN                   09-MAY-18   6GHV
TITLE     STRUCTURE OF A DC-SIGN CRD IN COMPLEX WITH HIGH AFFINITY
TITLE    2 GLYCOMIMETIC.
EXPDTA    X-RAY DIFFRACTION
REMARK   2 RESOLUTION.    2.10 ANGSTROMS
REMARK   3  R VALUE : 0.176000
REMARK   3  FREE R VALUE : 0.234000
REMARK   4 6GHV COMPLIES WITH FORMAT V. 3.0, 1-DEC-2006
REMARK 200  TEMPERATURE           (KELVIN) : 100.00
REMARK 200  PH                             : NULL
REMARK 350 BIOMOLECULE: 1
REMARK 350 APPLY THE FOLLOWING TO CHAINS: A
REMARK 350   BIOMT1  1   1.000000 0.000000 0.000000   0.000000
REMARK 350   BIOMT2  1   0.000000 1.000000 0.000000   0.000000
REMARK 350   BIOMT3  1   0.000000 0.000000 1.000000   0.000000
REMARK 350 BIOMOLECULE: 2
REMARK 350 APPLY THE FOLLOWING TO CHAINS: B
REMARK 350   BIOMT1  1   1.000000 0.000000 0.000000   0.000000
REMARK 350   BIOMT2  1   0.000000 1.000000 0.000000   0.000000
REMARK 350   BIOMT3  1   0.000000 0.000000 1.000000   0.000000
REMARK 350 BIOMOLECULE: 3
REMARK 350 APPLY THE FOLLOWING TO CHAINS: C
REMARK 350   BIOMT1  1   1.000000 0.000000 0.000000   0.000000
REMARK 350   BIOMT2  1   0.000000 1.000000 0.000000   0.000000
REMARK 350   BIOMT3  1   0.000000 0.000000 1.000000   0.000000
REMARK 350 BIOMOLECULE: 4
REMARK 350 APPLY THE FOLLOWING TO CHAINS: D
REMARK 350   BIOMT1  1   1.000000 0.000000 0.000000   0.000000
REMARK 350   BIOMT2  1   0.000000 1.000000 0.000000   0.000000
REMARK 350   BIOMT3  1   0.000000 0.000000 1.000000   0.000000
REMARK 350 BIOMOLECULE: 5
REMARK 350 APPLY THE FOLLOWING TO CHAINS: E
REMARK 350   BIOMT1  1   1.000000 0.000000 0.000000   0.000000
REMARK 350   BIOMT2  1   0.000000 1.000000 0.000000   0.000000
REMARK 350   BIOMT3  1   0.000000 0.000000 1.000000   0.000000
REMARK 350 BIOMOLECULE: 6
REMARK 350 APPLY THE FOLLOWING TO CHAINS: F
REMARK 350   BIOMT1  1   1.000000 0.000000 0.000000   0.000000
REMARK 350   BIOMT2  1   0.000000 1.000000 0.000000   0.000000
REMARK 350   BIOMT3  1   0.000000 0.000000 1.000000   0.000000
REMARK 888
REMARK 888 WRITTEN BY MAESTRO (A PRODUCT OF SCHRODINGER, LLC)
CRYST1  105.612   57.507  107.247  90.00 118.67  90.00 P 1 21 1     12
ATOM      1  CH3 ACE A 252     -30.478   0.521  33.304  1.00  0.00           C  
ATOM      2  C   ACE A 252     -29.121   0.975  32.780  1.00  0.00           C  
ATOM      3  O   ACE A 252     -28.651   0.467  31.762  1.00  0.00           O  
ATOM      4 1H   ACE A 252     -31.033  -0.008  32.529  1.00  0.00           H  
ATOM      5 2H   ACE A 252     -30.348  -0.148  34.154  1.00  0.00           H  
ATOM      6 3H   ACE A 252     -31.074   1.376  33.624  1.00  0.00           H  
ATOM      7  N   CYS A 253     -28.514   1.949  33.478  1.00 83.64           N  
ATOM      8  CA  CYS A 253     -27.233   2.557  33.121  1.00 86.10           C  
ATOM      9  C   CYS A 253     -26.062   1.606  33.410  1.00 74.44           C  
ATOM     10  O   CYS A 253     -25.686   1.426  34.569  1.00 68.79           O  
ATOM     11  CB  CYS A 253     -27.092   3.911  33.850  1.00 91.58           C  
ATOM     12  SG  CYS A 253     -25.759   5.003  33.267  1.00 96.83           S  
ATOM     13  H1  CYS A 253     -28.958   2.312  34.309  1.00  0.00           H  
ATOM     14  HA  CYS A 253     -27.253   2.770  32.050  1.00  0.00           H  
ATOM     15  HB3 CYS A 253     -26.991   3.772  34.927  1.00  0.00           H  
ATOM     16  HB2 CYS A 253     -28.015   4.474  33.708  1.00  0.00           H  
ATOM     17  N   HIS A 254     -25.501   1.046  32.330  1.00 59.58           N  
ATOM     18  CA  HIS A 254     -24.233   0.326  32.326  1.00 48.45           C  
ATOM     19  C   HIS A 254     -23.165   1.319  31.832  1.00 40.66           C  
ATOM     20  O   HIS A 254     -23.333   1.834  30.724  1.00 40.06           O  
ATOM     21  CB  HIS A 254     -24.339  -0.862  31.348  1.00 45.73           C  
ATOM     22  CG  HIS A 254     -25.371  -1.890  31.735  1.00 43.38           C  
ATOM     23  ND1 HIS A 254     -26.614  -1.970  31.135  1.00 43.45           N  
ATOM     24  CD2 HIS A 254     -25.339  -2.909  32.662  1.00 42.88           C  
ATOM     25  CE1 HIS A 254     -27.262  -2.988  31.706  1.00 45.53           C  
ATOM     26  NE2 HIS A 254     -26.550  -3.605  32.642  1.00 45.27           N  
ATOM     27  H   HIS A 254     -25.900   1.224  31.419  1.00  0.00           H  
ATOM     28  HA  HIS A 254     -24.018  -0.080  33.313  1.00  0.00           H  
ATOM     29  HB3 HIS A 254     -23.378  -1.374  31.292  1.00  0.00           H  
ATOM     30  HB2 HIS A 254     -24.556  -0.519  30.335  1.00  0.00           H  
ATOM     31  HD1 HIS A 254     -26.975  -1.359  30.415  1.00  0.00           H  
ATOM     32  HD2 HIS A 254     -24.546  -3.191  33.339  1.00  0.00           H  
ATOM     33  HE1 HIS A 254     -28.265  -3.281  31.434  1.00  0.00           H  
ATOM     34  N   PRO A 255     -22.103   1.585  32.633  1.00 39.91           N  
ATOM     35  CA  PRO A 255     -20.961   2.425  32.213  1.00 39.31           C  
ATOM     36  C   PRO A 255     -20.356   2.101  30.836  1.00 39.47           C  
ATOM     37  O   PRO A 255     -19.999   3.028  30.115  1.00 39.36           O  
ATOM     38  CB  PRO A 255     -19.934   2.244  33.342  1.00 41.76           C  
ATOM     39  CG  PRO A 255     -20.782   1.974  34.570  1.00 42.79           C  
ATOM     40  CD  PRO A 255     -21.937   1.147  34.021  1.00 41.73           C  
ATOM     41  HA  PRO A 255     -21.314   3.458  32.212  1.00  0.00           H  
ATOM     42  HB3 PRO A 255     -19.292   3.115  33.473  1.00  0.00           H  
ATOM     43  HB2 PRO A 255     -19.291   1.384  33.148  1.00  0.00           H  
ATOM     44  HG3 PRO A 255     -21.167   2.921  34.954  1.00  0.00           H  
ATOM     45  HG2 PRO A 255     -20.239   1.480  35.376  1.00  0.00           H  
ATOM     46  HD2 PRO A 255     -21.692   0.085  34.037  1.00  0.00           H  
ATOM     47  HD3 PRO A 255     -22.833   1.307  34.620  1.00  0.00           H  
ATOM     48  N   CYS A 256     -20.300   0.809  30.478  1.00 34.96           N  
ATOM     49  CA  CYS A 256     -19.809   0.327  29.186  1.00 35.47           C  
ATOM     50  C   CYS A 256     -20.861  -0.531  28.450  1.00 38.01           C  
ATOM     51  O   CYS A 256     -21.757  -1.078  29.098  1.00 38.18           O  
ATOM     52  CB  CYS A 256     -18.518  -0.476  29.435  1.00 34.75           C  
ATOM     53  SG  CYS A 256     -17.176   0.483  30.175  1.00 36.97           S  
ATOM     54  H   CYS A 256     -20.619   0.093  31.120  1.00  0.00           H  
ATOM     55  HA  CYS A 256     -19.585   1.189  28.564  1.00  0.00           H  
ATOM     56  HB3 CYS A 256     -18.137  -0.866  28.496  1.00  0.00           H  
ATOM     57  HB2 CYS A 256     -18.716  -1.339  30.073  1.00  0.00           H  
ATOM     58  N   PRO A 257     -20.717  -0.692  27.109  1.00 35.78           N  
ATOM     59  CA  PRO A 257     -21.486  -1.702  26.356  1.00 33.86           C  
ATOM     60  C   PRO A 257     -21.138  -3.140  26.783  1.00 31.78           C  
ATOM     61  O   PRO A 257     -20.076  -3.372  27.363  1.00 31.47           O  
ATOM     62  CB  PRO A 257     -21.125  -1.446  24.879  1.00 36.01           C  
ATOM     63  CG  PRO A 257     -20.393  -0.117  24.848  1.00 39.44           C  
ATOM     64  CD  PRO A 257     -19.764  -0.014  26.227  1.00 37.44           C  
ATOM     65  HA  PRO A 257     -22.548  -1.514  26.516  1.00  0.00           H  
ATOM     66  HB3 PRO A 257     -22.006  -1.430  24.236  1.00  0.00           H  
ATOM     67  HB2 PRO A 257     -20.474  -2.227  24.494  1.00  0.00           H  
ATOM     68  HG3 PRO A 257     -21.116   0.690  24.722  1.00  0.00           H  
ATOM     69  HG2 PRO A 257     -19.667  -0.054  24.038  1.00  0.00           H  
ATOM     70  HD2 PRO A 257     -18.813  -0.546  26.254  1.00  0.00           H  
ATOM     71  HD3 PRO A 257     -19.578   1.031  26.467  1.00  0.00           H  
ATOM     72  N   TRP A 258     -22.054  -4.077  26.500  1.00 31.63           N  
ATOM     73  CA  TRP A 258     -21.952  -5.489  26.874  1.00 35.24           C  
ATOM     74  C   TRP A 258     -20.708  -6.143  26.234  1.00 36.61           C  
ATOM     75  O   TRP A 258     -20.514  -6.017  25.026  1.00 41.16           O  
ATOM     76  CB  TRP A 258     -23.275  -6.175  26.463  1.00 37.62           C  
ATOM     77  CG  TRP A 258     -23.696  -7.439  27.165  1.00 38.69           C  
ATOM     78  CD1 TRP A 258     -22.896  -8.399  27.688  1.00 40.83           C  
ATOM     79  CD2 TRP A 258     -25.063  -7.916  27.372  1.00 38.53           C  
ATOM     80  NE1 TRP A 258     -23.665  -9.411  28.221  1.00 39.24           N  
ATOM     81  CE2 TRP A 258     -25.011  -9.169  28.056  1.00 38.29           C  
ATOM     82  CE3 TRP A 258     -26.348  -7.413  27.057  1.00 37.58           C  
ATOM     83  CZ2 TRP A 258     -26.170  -9.882  28.411  1.00 40.57           C  
ATOM     84  CZ3 TRP A 258     -27.517  -8.119  27.406  1.00 42.28           C  
ATOM     85  CH2 TRP A 258     -27.430  -9.351  28.083  1.00 42.19           C  
ATOM     86  H   TRP A 258     -22.892  -3.812  25.998  1.00  0.00           H  
ATOM     87  HA  TRP A 258     -21.871  -5.511  27.963  1.00  0.00           H  
ATOM     88  HB3 TRP A 258     -23.289  -6.356  25.387  1.00  0.00           H  
ATOM     89  HB2 TRP A 258     -24.092  -5.476  26.645  1.00  0.00           H  
ATOM     90  HD1 TRP A 258     -21.820  -8.381  27.697  1.00  0.00           H  
ATOM     91  HE1 TRP A 258     -23.262 -10.226  28.661  1.00  0.00           H  
ATOM     92  HE3 TRP A 258     -26.434  -6.468  26.540  1.00  0.00           H  
ATOM     93  HZ2 TRP A 258     -26.093 -10.827  28.928  1.00  0.00           H  
ATOM     94  HZ3 TRP A 258     -28.486  -7.712  27.155  1.00  0.00           H  
ATOM     95  HH2 TRP A 258     -28.329  -9.887  28.350  1.00  0.00           H  
ATOM     96  N   GLU A 259     -19.900  -6.805  27.082  1.00 36.63           N  
ATOM     97  CA  GLU A 259     -18.633  -7.498  26.798  1.00 38.66           C  
ATOM     98  C   GLU A 259     -17.383  -6.591  26.805  1.00 37.90           C  
ATOM     99  O   GLU A 259     -16.276  -7.121  26.712  1.00 39.66           O  
ATOM    100  CB  GLU A 259     -18.693  -8.417  25.549  1.00 40.79           C  
ATOM    101  CG  GLU A 259     -19.844  -9.446  25.577  1.00 41.75           C  
ATOM    102  CD  GLU A 259     -19.840 -10.369  24.359  1.00 43.29           C  
ATOM    103  OE1 GLU A 259     -18.796 -11.018  24.131  1.00 43.21           O  
ATOM    104  OE2 GLU A 259     -20.892 -10.432  23.685  1.00 47.40           O1-
ATOM    105  H   GLU A 259     -20.171  -6.830  28.057  1.00  0.00           H  
ATOM    106  HA  GLU A 259     -18.494  -8.157  27.656  1.00  0.00           H  
ATOM    107  HB3 GLU A 259     -17.748  -8.957  25.469  1.00  0.00           H  
ATOM    108  HB2 GLU A 259     -18.754  -7.820  24.639  1.00  0.00           H  
ATOM    109  HG3 GLU A 259     -20.808  -8.941  25.618  1.00  0.00           H  
ATOM    110  HG2 GLU A 259     -19.774 -10.061  26.474  1.00  0.00           H  
ATOM    111  N   TRP A 260     -17.552  -5.267  26.970  1.00 35.20           N  
ATOM    112  CA  TRP A 260     -16.452  -4.314  27.156  1.00 34.25           C  
ATOM    113  C   TRP A 260     -16.066  -4.247  28.641  1.00 35.54           C  
ATOM    114  O   TRP A 260     -16.947  -4.229  29.502  1.00 36.75           O  
ATOM    115  CB  TRP A 260     -16.846  -2.908  26.660  1.00 33.97           C  
ATOM    116  CG  TRP A 260     -17.154  -2.727  25.201  1.00 36.45           C  
ATOM    117  CD1 TRP A 260     -18.069  -3.420  24.485  1.00 34.99           C  
ATOM    118  CD2 TRP A 260     -16.581  -1.758  24.271  1.00 33.32           C  
ATOM    119  NE1 TRP A 260     -18.094  -2.963  23.187  1.00 33.55           N  
ATOM    120  CE2 TRP A 260     -17.193  -1.941  22.994  1.00 33.65           C  
ATOM    121  CE3 TRP A 260     -15.587  -0.755  24.365  1.00 33.59           C  
ATOM    122  CZ2 TRP A 260     -16.829  -1.181  21.871  1.00 32.92           C  
ATOM    123  CZ3 TRP A 260     -15.190  -0.006  23.239  1.00 36.22           C  
ATOM    124  CH2 TRP A 260     -15.808  -0.222  21.993  1.00 33.27           C  
ATOM    125  H   TRP A 260     -18.486  -4.890  27.052  1.00  0.00           H  
ATOM    126  HA  TRP A 260     -15.584  -4.641  26.578  1.00  0.00           H  
ATOM    127  HB3 TRP A 260     -16.043  -2.211  26.903  1.00  0.00           H  
ATOM    128  HB2 TRP A 260     -17.712  -2.561  27.215  1.00  0.00           H  
ATOM    129  HD1 TRP A 260     -18.693  -4.206  24.878  1.00  0.00           H  
ATOM    130  HE1 TRP A 260     -18.699  -3.359  22.482  1.00  0.00           H  
ATOM    131  HE3 TRP A 260     -15.097  -0.589  25.309  1.00  0.00           H  
ATOM    132  HZ2 TRP A 260     -17.313  -1.356  20.924  1.00  0.00           H  
ATOM    133  HZ3 TRP A 260     -14.405   0.731  23.332  1.00  0.00           H  
ATOM    134  HH2 TRP A 260     -15.497   0.339  21.128  1.00  0.00           H  
ATOM    135  N   THR A 261     -14.754  -4.186  28.905  1.00 34.49           N  
ATOM    136  CA  THR A 261     -14.179  -4.099  30.245  1.00 33.38           C  
ATOM    137  C   THR A 261     -14.051  -2.627  30.671  1.00 29.85           C  
ATOM    138  O   THR A 261     -13.404  -1.853  29.967  1.00 25.44           O  
ATOM    139  CB  THR A 261     -12.760  -4.729  30.269  1.00 36.92           C  
ATOM    140  OG1 THR A 261     -12.858  -6.096  29.922  1.00 38.64           O  
ATOM    141  CG2 THR A 261     -12.016  -4.640  31.615  1.00 38.39           C  
ATOM    142  H   THR A 261     -14.093  -4.163  28.138  1.00  0.00           H  
ATOM    143  HA  THR A 261     -14.813  -4.633  30.957  1.00  0.00           H  
ATOM    144  HB  THR A 261     -12.143  -4.254  29.505  1.00  0.00           H  
ATOM    145  HG1 THR A 261     -13.213  -6.163  29.032  1.00  0.00           H  
ATOM    146 HG21 THR A 261     -11.089  -5.214  31.588  1.00  0.00           H  
ATOM    147 HG22 THR A 261     -11.745  -3.614  31.866  1.00  0.00           H  
ATOM    148 HG23 THR A 261     -12.623  -5.034  32.431  1.00  0.00           H  
ATOM    149  N   PHE A 262     -14.635  -2.279  31.829  1.00 28.86           N  
ATOM    150  CA  PHE A 262     -14.458  -0.974  32.466  1.00 31.29           C  
ATOM    151  C   PHE A 262     -13.087  -0.896  33.162  1.00 30.45           C  
ATOM    152  O   PHE A 262     -12.722  -1.828  33.880  1.00 30.33           O  
ATOM    153  CB  PHE A 262     -15.622  -0.720  33.452  1.00 31.68           C  
ATOM    154  CG  PHE A 262     -15.580   0.604  34.204  1.00 30.63           C  
ATOM    155  CD1 PHE A 262     -16.091   1.777  33.609  1.00 33.90           C  
ATOM    156  CD2 PHE A 262     -14.886   0.709  35.430  1.00 32.98           C  
ATOM    157  CE1 PHE A 262     -15.975   2.996  34.263  1.00 32.64           C  
ATOM    158  CE2 PHE A 262     -14.770   1.939  36.062  1.00 33.80           C  
ATOM    159  CZ  PHE A 262     -15.322   3.075  35.487  1.00 33.67           C  
ATOM    160  H   PHE A 262     -15.149  -2.968  32.359  1.00  0.00           H  
ATOM    161  HA  PHE A 262     -14.506  -0.204  31.694  1.00  0.00           H  
ATOM    162  HB3 PHE A 262     -15.667  -1.528  34.184  1.00  0.00           H  
ATOM    163  HB2 PHE A 262     -16.567  -0.764  32.908  1.00  0.00           H  
ATOM    164  HD1 PHE A 262     -16.584   1.736  32.651  1.00  0.00           H  
ATOM    165  HD2 PHE A 262     -14.439  -0.166  35.881  1.00  0.00           H  
ATOM    166  HE1 PHE A 262     -16.386   3.888  33.816  1.00  0.00           H  
ATOM    167  HE2 PHE A 262     -14.245   2.011  37.004  1.00  0.00           H  
ATOM    168  HZ  PHE A 262     -15.232   4.028  35.988  1.00  0.00           H  
ATOM    169  N   PHE A 263     -12.387   0.231  32.972  1.00 30.86           N  
ATOM    170  CA  PHE A 263     -11.151   0.562  33.672  1.00 29.87           C  
ATOM    171  C   PHE A 263     -10.975   2.088  33.710  1.00 33.56           C  
ATOM    172  O   PHE A 263     -10.795   2.699  32.657  1.00 27.81           O  
ATOM    173  CB  PHE A 263      -9.944  -0.194  33.064  1.00 30.39           C  
ATOM    174  CG  PHE A 263      -8.591   0.155  33.662  1.00 31.37           C  
ATOM    175  CD1 PHE A 263      -7.825   1.218  33.136  1.00 29.61           C  
ATOM    176  CD2 PHE A 263      -8.174  -0.460  34.861  1.00 31.13           C  
ATOM    177  CE1 PHE A 263      -6.661   1.617  33.777  1.00 30.34           C  
ATOM    178  CE2 PHE A 263      -6.993  -0.062  35.473  1.00 35.35           C  
ATOM    179  CZ  PHE A 263      -6.239   0.970  34.931  1.00 33.34           C  
ATOM    180  H   PHE A 263     -12.747   0.945  32.349  1.00  0.00           H  
ATOM    181  HA  PHE A 263     -11.254   0.224  34.703  1.00  0.00           H  
ATOM    182  HB3 PHE A 263      -9.903  -0.033  31.988  1.00  0.00           H  
ATOM    183  HB2 PHE A 263     -10.090  -1.268  33.191  1.00  0.00           H  
ATOM    184  HD1 PHE A 263      -8.151   1.735  32.246  1.00  0.00           H  
ATOM    185  HD2 PHE A 263      -8.772  -1.241  35.307  1.00  0.00           H  
ATOM    186  HE1 PHE A 263      -6.090   2.445  33.387  1.00  0.00           H  
ATOM    187  HE2 PHE A 263      -6.672  -0.542  36.385  1.00  0.00           H  
ATOM    188  HZ  PHE A 263      -5.333   1.289  35.425  1.00  0.00           H  
ATOM    189  N   GLN A 264     -11.009   2.661  34.925  1.00 32.46           N  
ATOM    190  CA  GLN A 264     -10.735   4.066  35.259  1.00 31.17           C  
ATOM    191  C   GLN A 264     -11.479   5.101  34.382  1.00 30.93           C  
ATOM    192  O   GLN A 264     -10.851   6.002  33.824  1.00 27.83           O  
ATOM    193  CB  GLN A 264      -9.206   4.315  35.338  1.00 30.45           C  
ATOM    194  CG  GLN A 264      -8.510   3.545  36.484  1.00 34.54           C  
ATOM    195  CD  GLN A 264      -7.031   3.901  36.711  1.00 35.07           C  
ATOM    196  OE1 GLN A 264      -6.414   3.379  37.637  1.00 41.66           O  
ATOM    197  NE2 GLN A 264      -6.443   4.780  35.893  1.00 36.12           N  
ATOM    198  H   GLN A 264     -11.166   2.062  35.727  1.00  0.00           H  
ATOM    199  HA  GLN A 264     -11.137   4.209  36.263  1.00  0.00           H  
ATOM    200  HB3 GLN A 264      -9.030   5.382  35.485  1.00  0.00           H  
ATOM    201  HB2 GLN A 264      -8.738   4.050  34.390  1.00  0.00           H  
ATOM    202  HG3 GLN A 264      -8.578   2.472  36.305  1.00  0.00           H  
ATOM    203  HG2 GLN A 264      -9.037   3.733  37.420  1.00  0.00           H  
ATOM    204 HE22 GLN A 264      -5.478   5.052  36.038  1.00  0.00           H  
ATOM    205 HE21 GLN A 264      -6.963   5.204  35.140  1.00  0.00           H  
ATOM    206  N   GLY A 265     -12.808   4.942  34.269  1.00 29.97           N  
ATOM    207  CA  GLY A 265     -13.693   5.875  33.564  1.00 31.41           C  
ATOM    208  C   GLY A 265     -13.732   5.668  32.039  1.00 33.21           C  
ATOM    209  O   GLY A 265     -14.346   6.484  31.351  1.00 33.70           O  
ATOM    210  H   GLY A 265     -13.248   4.161  34.735  1.00  0.00           H  
ATOM    211  HA3 GLY A 265     -13.401   6.905  33.778  1.00  0.00           H  
ATOM    212  HA2 GLY A 265     -14.703   5.755  33.954  1.00  0.00           H  
ATOM    213  N   ASN A 266     -13.097   4.607  31.510  1.00 32.08           N  
ATOM    214  CA  ASN A 266     -13.069   4.257  30.085  1.00 32.26           C  
ATOM    215  C   ASN A 266     -13.436   2.779  29.904  1.00 31.88           C  
ATOM    216  O   ASN A 266     -13.321   1.983  30.834  1.00 33.54           O  
ATOM    217  CB  ASN A 266     -11.666   4.546  29.505  1.00 30.50           C  
ATOM    218  CG  ASN A 266     -11.348   6.039  29.395  1.00 29.62           C  
ATOM    219  OD1 ASN A 266     -11.977   6.757  28.622  1.00 32.80           O  
ATOM    220  ND2 ASN A 266     -10.348   6.506  30.143  1.00 29.45           N  
ATOM    221  H   ASN A 266     -12.607   3.970  32.122  1.00  0.00           H  
ATOM    222  HA  ASN A 266     -13.810   4.856  29.552  1.00  0.00           H  
ATOM    223  HB3 ASN A 266     -11.591   4.142  28.493  1.00  0.00           H  
ATOM    224  HB2 ASN A 266     -10.903   4.036  30.092  1.00  0.00           H  
ATOM    225 HD22 ASN A 266     -10.087   7.480  30.095  1.00  0.00           H  
ATOM    226 HD21 ASN A 266      -9.833   5.886  30.757  1.00  0.00           H  
ATOM    227  N   CYS A 267     -13.877   2.460  28.681  1.00 30.80           N  
ATOM    228  CA  CYS A 267     -14.366   1.155  28.252  1.00 29.40           C  
ATOM    229  C   CYS A 267     -13.429   0.589  27.189  1.00 32.34           C  
ATOM    230  O   CYS A 267     -13.083   1.311  26.254  1.00 32.58           O  
ATOM    231  CB  CYS A 267     -15.771   1.342  27.661  1.00 32.35           C  
ATOM    232  SG  CYS A 267     -16.944   2.011  28.855  1.00 38.22           S  
ATOM    233  H   CYS A 267     -13.927   3.187  27.977  1.00  0.00           H  
ATOM    234  HA  CYS A 267     -14.417   0.465  29.095  1.00  0.00           H  
ATOM    235  HB3 CYS A 267     -16.166   0.393  27.296  1.00  0.00           H  
ATOM    236  HB2 CYS A 267     -15.743   2.019  26.805  1.00  0.00           H  
ATOM    237  N   TYR A 268     -13.063  -0.691  27.347  1.00 29.03           N  
ATOM    238  CA  TYR A 268     -12.077  -1.376  26.518  1.00 30.43           C  
ATOM    239  C   TYR A 268     -12.660  -2.672  25.952  1.00 31.34           C  
ATOM    240  O   TYR A 268     -12.929  -3.600  26.713  1.00 29.76           O  
ATOM    241  CB  TYR A 268     -10.801  -1.652  27.338  1.00 28.98           C  
ATOM    242  CG  TYR A 268     -10.113  -0.395  27.832  1.00 28.35           C  
ATOM    243  CD1 TYR A 268     -10.459   0.143  29.089  1.00 28.27           C  
ATOM    244  CD2 TYR A 268      -9.156   0.258  27.029  1.00 25.78           C  
ATOM    245  CE1 TYR A 268      -9.864   1.336  29.530  1.00 27.13           C  
ATOM    246  CE2 TYR A 268      -8.552   1.447  27.481  1.00 26.57           C  
ATOM    247  CZ  TYR A 268      -8.914   1.990  28.728  1.00 29.06           C  
ATOM    248  OH  TYR A 268      -8.352   3.155  29.153  1.00 27.40           O  
ATOM    249  H   TYR A 268     -13.388  -1.206  28.156  1.00  0.00           H  
ATOM    250  HA  TYR A 268     -11.795  -0.735  25.691  1.00  0.00           H  
ATOM    251  HB3 TYR A 268     -10.087  -2.214  26.734  1.00  0.00           H  
ATOM    252  HB2 TYR A 268     -11.030  -2.282  28.199  1.00  0.00           H  
ATOM    253  HD1 TYR A 268     -11.194  -0.346  29.711  1.00  0.00           H  
ATOM    254  HD2 TYR A 268      -8.890  -0.143  26.062  1.00  0.00           H  
ATOM    255  HE1 TYR A 268     -10.147   1.751  30.482  1.00  0.00           H  
ATOM    256  HE2 TYR A 268      -7.819   1.949  26.868  1.00  0.00           H  
ATOM    257  HH  TYR A 268      -8.611   3.424  30.041  1.00  0.00           H  
ATOM    258  N   PHE A 269     -12.804  -2.719  24.618  1.00 30.36           N  
ATOM    259  CA  PHE A 269     -13.129  -3.938  23.881  1.00 30.34           C  
ATOM    260  C   PHE A 269     -11.836  -4.700  23.583  1.00 29.54           C  
ATOM    261  O   PHE A 269     -10.942  -4.121  22.971  1.00 24.37           O  
ATOM    262  CB  PHE A 269     -13.868  -3.581  22.578  1.00 36.36           C  
ATOM    263  CG  PHE A 269     -14.260  -4.761  21.709  1.00 38.75           C  
ATOM    264  CD1 PHE A 269     -15.338  -5.586  22.095  1.00 39.90           C  
ATOM    265  CD2 PHE A 269     -13.465  -5.136  20.605  1.00 39.95           C  
ATOM    266  CE1 PHE A 269     -15.635  -6.725  21.361  1.00 38.62           C  
ATOM    267  CE2 PHE A 269     -13.784  -6.275  19.879  1.00 43.12           C  
ATOM    268  CZ  PHE A 269     -14.864  -7.064  20.256  1.00 40.88           C  
ATOM    269  H   PHE A 269     -12.547  -1.916  24.061  1.00  0.00           H  
ATOM    270  HA  PHE A 269     -13.790  -4.566  24.483  1.00  0.00           H  
ATOM    271  HB3 PHE A 269     -13.275  -2.889  21.982  1.00  0.00           H  
ATOM    272  HB2 PHE A 269     -14.780  -3.053  22.828  1.00  0.00           H  
ATOM    273  HD1 PHE A 269     -15.931  -5.337  22.964  1.00  0.00           H  
ATOM    274  HD2 PHE A 269     -12.606  -4.543  20.323  1.00  0.00           H  
ATOM    275  HE1 PHE A 269     -16.463  -7.354  21.653  1.00  0.00           H  
ATOM    276  HE2 PHE A 269     -13.182  -6.558  19.028  1.00  0.00           H  
ATOM    277  HZ  PHE A 269     -15.100  -7.955  19.693  1.00  0.00           H  
ATOM    278  N   MET A 270     -11.782  -5.975  23.990  1.00 30.47           N  
ATOM    279  CA  MET A 270     -10.667  -6.877  23.714  1.00 32.55           C  
ATOM    280  C   MET A 270     -11.107  -7.822  22.588  1.00 32.18           C  
ATOM    281  O   MET A 270     -12.022  -8.620  22.804  1.00 30.44           O  
ATOM    282  CB  MET A 270     -10.283  -7.656  24.999  1.00 39.59           C  
ATOM    283  CG  MET A 270     -10.203  -6.831  26.300  1.00 49.83           C  
ATOM    284  SD  MET A 270      -9.075  -5.413  26.281  1.00 51.03           S  
ATOM    285  CE  MET A 270      -9.226  -4.873  28.001  1.00 50.74           C  
ATOM    286  H   MET A 270     -12.573  -6.383  24.466  1.00  0.00           H  
ATOM    287  HA  MET A 270      -9.791  -6.315  23.387  1.00  0.00           H  
ATOM    288  HB3 MET A 270      -9.326  -8.155  24.838  1.00  0.00           H  
ATOM    289  HB2 MET A 270     -11.001  -8.456  25.178  1.00  0.00           H  
ATOM    290  HG3 MET A 270      -9.890  -7.489  27.111  1.00  0.00           H  
ATOM    291  HG2 MET A 270     -11.195  -6.471  26.576  1.00  0.00           H  
ATOM    292  HE1 MET A 270      -8.602  -3.996  28.174  1.00  0.00           H  
ATOM    293  HE2 MET A 270     -10.259  -4.615  28.224  1.00  0.00           H  
ATOM    294  HE3 MET A 270      -8.910  -5.663  28.682  1.00  0.00           H  
ATOM    295  N   SER A 271     -10.479  -7.706  21.404  1.00 29.49           N  
ATOM    296  CA  SER A 271     -10.820  -8.515  20.229  1.00 26.91           C  
ATOM    297  C   SER A 271     -10.422  -9.995  20.398  1.00 26.55           C  
ATOM    298  O   SER A 271      -9.423 -10.296  21.054  1.00 26.15           O  
ATOM    299  CB  SER A 271     -10.225  -7.864  18.958  1.00 27.26           C  
ATOM    300  OG  SER A 271      -8.879  -8.220  18.714  1.00 23.86           O  
ATOM    301  H   SER A 271      -9.738  -7.029  21.282  1.00  0.00           H  
ATOM    302  HA  SER A 271     -11.906  -8.472  20.131  1.00  0.00           H  
ATOM    303  HB3 SER A 271     -10.316  -6.778  18.995  1.00  0.00           H  
ATOM    304  HB2 SER A 271     -10.796  -8.181  18.086  1.00  0.00           H  
ATOM    305  HG  SER A 271      -8.867  -9.019  18.178  1.00  0.00           H  
ATOM    306  N   ASN A 272     -11.217 -10.875  19.774  1.00 29.02           N  
ATOM    307  CA AASN A 272     -11.003 -12.326  19.710  0.50 31.40           C  
ATOM    308  CA BASN A 272     -10.912 -12.096  19.764  0.50 32.71           C  
ATOM    309  C   ASN A 272     -10.735 -12.793  18.265  1.00 32.11           C  
ATOM    310  O   ASN A 272     -10.705 -13.999  18.025  1.00 32.53           O  
ATOM    311  CB AASN A 272     -12.211 -13.055  20.345  0.50 32.17           C  
ATOM    312  CB BASN A 272     -11.944 -13.026  20.426  0.50 35.24           C  
ATOM    313  CG AASN A 272     -12.319 -12.820  21.854  0.50 31.28           C  
ATOM    314  CG BASN A 272     -11.324 -14.349  20.879  0.50 36.14           C  
ATOM    315  OD1AASN A 272     -13.208 -12.112  22.321  0.50 30.71           O  
ATOM    316  OD1BASN A 272     -10.403 -14.372  21.696  0.50 39.32           O  
ATOM    317  ND2AASN A 272     -11.410 -13.421  22.623  0.50 31.10           N  
ATOM    318  ND2BASN A 272     -11.817 -15.453  20.337  0.50 37.07           N  
ATOM    319  H   ASN A 272     -12.025 -10.533  19.268  1.00  0.00           H  
ATOM    320  HA AASN A 272     -10.107 -12.579  20.281  0.50  0.00           H  
ATOM    321  HA BASN A 272      -9.990 -12.186  20.338  0.50  0.00           H  
ATOM    322  HB3AASN A 272     -12.125 -14.134  20.201  0.50  0.00           H  
ATOM    323  HB3BASN A 272     -12.754 -13.227  19.724  0.50  0.00           H  
ATOM    324  HB2AASN A 272     -13.140 -12.757  19.856  0.50  0.00           H  
ATOM    325  HB2BASN A 272     -12.389 -12.522  21.284  0.50  0.00           H  
ATOM    326 HD22AASN A 272     -11.424 -13.298  23.625  0.50  0.00           H  
ATOM    327 HD22BASN A 272     -11.445 -16.354  20.600  0.50  0.00           H  
ATOM    328 HD21AASN A 272     -10.695 -14.003  22.212  0.50  0.00           H  
ATOM    329 HD21BASN A 272     -12.565 -15.393  19.661  0.50  0.00           H  
ATOM    330  N   SER A 273     -10.490 -11.844  17.348  1.00 33.89           N  
ATOM    331  CA  SER A 273     -10.050 -12.081  15.975  1.00 36.56           C  
ATOM    332  C   SER A 273      -8.908 -11.116  15.615  1.00 34.99           C  
ATOM    333  O   SER A 273      -8.613 -10.196  16.382  1.00 29.35           O  
ATOM    334  CB  SER A 273     -11.264 -11.998  15.022  1.00 40.18           C  
ATOM    335  OG  SER A 273     -11.687 -10.670  14.782  1.00 45.00           O  
ATOM    336  H   SER A 273     -10.534 -10.874  17.623  1.00  0.00           H  
ATOM    337  HA  SER A 273      -9.635 -13.089  15.908  1.00  0.00           H  
ATOM    338  HB3 SER A 273     -12.103 -12.574  15.414  1.00  0.00           H  
ATOM    339  HB2 SER A 273     -11.009 -12.445  14.062  1.00  0.00           H  
ATOM    340  HG  SER A 273     -12.157 -10.355  15.564  1.00  0.00           H  
ATOM    341  N   GLN A 274      -8.275 -11.373  14.460  1.00 34.93           N  
ATOM    342  CA  GLN A 274      -7.085 -10.669  13.987  1.00 34.09           C  
ATOM    343  C   GLN A 274      -7.382  -9.852  12.719  1.00 32.35           C  
ATOM    344  O   GLN A 274      -8.097 -10.327  11.837  1.00 34.08           O  
ATOM    345  CB  GLN A 274      -5.977 -11.703  13.711  1.00 33.86           C  
ATOM    346  CG  GLN A 274      -5.458 -12.415  14.977  1.00 32.70           C  
ATOM    347  CD  GLN A 274      -4.730 -13.717  14.646  1.00 30.00           C  
ATOM    348  OE1 GLN A 274      -5.310 -14.615  14.038  1.00 32.58           O  
ATOM    349  NE2 GLN A 274      -3.471 -13.844  15.068  1.00 27.01           N  
ATOM    350  H   GLN A 274      -8.576 -12.155  13.893  1.00  0.00           H  
ATOM    351  HA  GLN A 274      -6.736  -9.990  14.762  1.00  0.00           H  
ATOM    352  HB3 GLN A 274      -5.131 -11.213  13.231  1.00  0.00           H  
ATOM    353  HB2 GLN A 274      -6.351 -12.429  12.986  1.00  0.00           H  
ATOM    354  HG3 GLN A 274      -6.285 -12.682  15.634  1.00  0.00           H  
ATOM    355  HG2 GLN A 274      -4.817 -11.746  15.551  1.00  0.00           H  
ATOM    356 HE22 GLN A 274      -2.961 -14.694  14.878  1.00  0.00           H  
ATOM    357 HE21 GLN A 274      -3.012 -13.093  15.565  1.00  0.00           H  
ATOM    358  N   ARG A 275      -6.786  -8.653  12.649  1.00 31.83           N  
ATOM    359  CA  ARG A 275      -6.853  -7.713  11.530  1.00 30.89           C  
ATOM    360  C   ARG A 275      -5.513  -6.974  11.389  1.00 30.47           C  
ATOM    361  O   ARG A 275      -4.750  -6.881  12.351  1.00 29.79           O  
ATOM    362  CB  ARG A 275      -7.977  -6.681  11.783  1.00 33.05           C  
ATOM    363  CG  ARG A 275      -9.402  -7.194  11.534  1.00 36.10           C  
ATOM    364  CD  ARG A 275     -10.432  -6.057  11.599  1.00 38.40           C  
ATOM    365  NE  ARG A 275     -11.809  -6.556  11.511  1.00 41.82           N  
ATOM    366  CZ  ARG A 275     -12.885  -5.856  11.112  1.00 41.82           C  
ATOM    367  NH1 ARG A 275     -12.796  -4.574  10.723  1.00 39.11           N  
ATOM    368  NH2 ARG A 275     -14.080  -6.458  11.102  1.00 43.47           N1+
ATOM    369  H   ARG A 275      -6.202  -8.352  13.421  1.00  0.00           H  
ATOM    370  HA  ARG A 275      -7.039  -8.260  10.604  1.00  0.00           H  
ATOM    371  HB3 ARG A 275      -7.832  -5.822  11.127  1.00  0.00           H  
ATOM    372  HB2 ARG A 275      -7.900  -6.293  12.799  1.00  0.00           H  
ATOM    373  HG3 ARG A 275      -9.682  -8.032  12.171  1.00  0.00           H  
ATOM    374  HG2 ARG A 275      -9.404  -7.576  10.513  1.00  0.00           H  
ATOM    375  HD3 ARG A 275     -10.306  -5.494  10.676  1.00  0.00           H  
ATOM    376  HD2 ARG A 275     -10.265  -5.351  12.414  1.00  0.00           H  
ATOM    377  HE  ARG A 275     -11.947  -7.516  11.812  1.00  0.00           H  
ATOM    378 HH12 ARG A 275     -13.620  -4.065  10.433  1.00  0.00           H  
ATOM    379 HH11 ARG A 275     -11.906  -4.095  10.751  1.00  0.00           H  
ATOM    380 HH22 ARG A 275     -14.907  -5.953  10.815  1.00  0.00           H  
ATOM    381 HH21 ARG A 275     -14.163  -7.423  11.389  1.00  0.00           H  
ATOM    382  N   ASN A 276      -5.284  -6.382  10.204  1.00 28.68           N  
ATOM    383  CA  ASN A 276      -4.250  -5.358  10.006  1.00 29.23           C  
ATOM    384  C   ASN A 276      -4.617  -4.053  10.747  1.00 29.75           C  
ATOM    385  O   ASN A 276      -5.779  -3.869  11.116  1.00 24.56           O  
ATOM    386  CB  ASN A 276      -3.947  -5.182   8.496  1.00 34.22           C  
ATOM    387  CG  ASN A 276      -5.020  -4.499   7.641  1.00 32.97           C  
ATOM    388  OD1 ASN A 276      -5.408  -3.365   7.903  1.00 35.56           O  
ATOM    389  ND2 ASN A 276      -5.468  -5.169   6.579  1.00 38.65           N  
ATOM    390  H   ASN A 276      -5.950  -6.502   9.451  1.00  0.00           H  
ATOM    391  HA  ASN A 276      -3.326  -5.699  10.471  1.00  0.00           H  
ATOM    392  HB3 ASN A 276      -3.695  -6.152   8.066  1.00  0.00           H  
ATOM    393  HB2 ASN A 276      -3.055  -4.572   8.388  1.00  0.00           H  
ATOM    394 HD22 ASN A 276      -6.208  -4.773   6.014  1.00  0.00           H  
ATOM    395 HD21 ASN A 276      -5.095  -6.079   6.341  1.00  0.00           H  
ATOM    396  N   TRP A 277      -3.622  -3.179  10.968  1.00 29.43           N  
ATOM    397  CA  TRP A 277      -3.771  -1.953  11.761  1.00 29.72           C  
ATOM    398  C   TRP A 277      -4.816  -0.970  11.201  1.00 29.66           C  
ATOM    399  O   TRP A 277      -5.540  -0.367  11.987  1.00 29.35           O  
ATOM    400  CB  TRP A 277      -2.399  -1.279  11.930  1.00 30.11           C  
ATOM    401  CG  TRP A 277      -2.338  -0.101  12.862  1.00 31.36           C  
ATOM    402  CD1 TRP A 277      -2.081  -0.172  14.187  1.00 31.37           C  
ATOM    403  CD2 TRP A 277      -2.551   1.319  12.578  1.00 31.92           C  
ATOM    404  NE1 TRP A 277      -2.063   1.093  14.727  1.00 32.06           N  
ATOM    405  CE2 TRP A 277      -2.346   2.057  13.784  1.00 31.77           C  
ATOM    406  CE3 TRP A 277      -2.868   2.065  11.418  1.00 31.81           C  
ATOM    407  CZ2 TRP A 277      -2.441   3.458  13.837  1.00 33.06           C  
ATOM    408  CZ3 TRP A 277      -2.971   3.470  11.458  1.00 33.56           C  
ATOM    409  CH2 TRP A 277      -2.753   4.167  12.663  1.00 32.89           C  
ATOM    410  H   TRP A 277      -2.691  -3.380  10.625  1.00  0.00           H  
ATOM    411  HA  TRP A 277      -4.108  -2.262  12.752  1.00  0.00           H  
ATOM    412  HB3 TRP A 277      -2.022  -0.961  10.957  1.00  0.00           H  
ATOM    413  HB2 TRP A 277      -1.678  -2.011  12.296  1.00  0.00           H  
ATOM    414  HD1 TRP A 277      -1.885  -1.086  14.722  1.00  0.00           H  
ATOM    415  HE1 TRP A 277      -1.875   1.253  15.711  1.00  0.00           H  
ATOM    416  HE3 TRP A 277      -3.023   1.548  10.483  1.00  0.00           H  
ATOM    417  HZ2 TRP A 277      -2.267   3.984  14.763  1.00  0.00           H  
ATOM    418  HZ3 TRP A 277      -3.209   4.016  10.557  1.00  0.00           H  
ATOM    419  HH2 TRP A 277      -2.821   5.245  12.685  1.00  0.00           H  
ATOM    420  N   HIS A 278      -4.897  -0.855   9.866  1.00 29.30           N  
ATOM    421  CA  HIS A 278      -5.830   0.026   9.155  1.00 27.39           C  
ATOM    422  C   HIS A 278      -7.297  -0.429   9.256  1.00 28.91           C  
ATOM    423  O   HIS A 278      -8.181   0.421   9.345  1.00 27.74           O  
ATOM    424  CB  HIS A 278      -5.399   0.157   7.681  1.00 30.61           C  
ATOM    425  CG  HIS A 278      -3.938   0.471   7.471  1.00 28.98           C  
ATOM    426  ND1 HIS A 278      -3.413   1.756   7.649  1.00 30.40           N  
ATOM    427  CD2 HIS A 278      -2.917  -0.382   7.107  1.00 33.63           C  
ATOM    428  CE1 HIS A 278      -2.121   1.634   7.376  1.00 33.15           C  
ATOM    429  NE2 HIS A 278      -1.770   0.390   7.049  1.00 33.09           N  
ATOM    430  H   HIS A 278      -4.296  -1.423   9.286  1.00  0.00           H  
ATOM    431  HA  HIS A 278      -5.754   1.013   9.616  1.00  0.00           H  
ATOM    432  HB3 HIS A 278      -5.989   0.935   7.193  1.00  0.00           H  
ATOM    433  HB2 HIS A 278      -5.619  -0.766   7.142  1.00  0.00           H  
ATOM    434  HD2 HIS A 278      -2.916  -1.440   6.888  1.00  0.00           H  
ATOM    435  HE1 HIS A 278      -1.427   2.461   7.408  1.00  0.00           H  
ATOM    436  HE2 HIS A 278      -0.844   0.077   6.795  1.00  0.00           H  
ATOM    437  N   ASP A 279      -7.526  -1.753   9.273  1.00 26.63           N  
ATOM    438  CA  ASP A 279      -8.843  -2.366   9.479  1.00 29.91           C  
ATOM    439  C   ASP A 279      -9.222  -2.466  10.969  1.00 30.69           C  
ATOM    440  O   ASP A 279     -10.408  -2.606  11.260  1.00 27.28           O  
ATOM    441  CB  ASP A 279      -9.003  -3.736   8.777  1.00 35.05           C  
ATOM    442  CG  ASP A 279      -8.684  -3.754   7.277  1.00 36.32           C  
ATOM    443  OD1 ASP A 279      -8.676  -2.670   6.652  1.00 49.61           O  
ATOM    444  OD2 ASP A 279      -8.517  -4.879   6.759  1.00 42.68           O1-
ATOM    445  H   ASP A 279      -6.751  -2.391   9.150  1.00  0.00           H  
ATOM    446  HA  ASP A 279      -9.586  -1.705   9.029  1.00  0.00           H  
ATOM    447  HB3 ASP A 279     -10.028  -4.088   8.893  1.00  0.00           H  
ATOM    448  HB2 ASP A 279      -8.339  -4.450   9.264  1.00  0.00           H  
ATOM    449  N   SER A 280      -8.235  -2.359  11.878  1.00 27.95           N  
ATOM    450  CA  SER A 280      -8.441  -2.260  13.325  1.00 29.48           C  
ATOM    451  C   SER A 280      -8.869  -0.842  13.748  1.00 32.15           C  
ATOM    452  O   SER A 280      -9.649  -0.716  14.690  1.00 31.58           O  
ATOM    453  CB  SER A 280      -7.163  -2.685  14.069  1.00 26.19           C  
ATOM    454  OG  SER A 280      -6.918  -4.062  13.887  1.00 23.89           O  
ATOM    455  H   SER A 280      -7.280  -2.277  11.557  1.00  0.00           H  
ATOM    456  HA  SER A 280      -9.243  -2.943  13.615  1.00  0.00           H  
ATOM    457  HB3 SER A 280      -7.278  -2.511  15.138  1.00  0.00           H  
ATOM    458  HB2 SER A 280      -6.294  -2.114  13.747  1.00  0.00           H  
ATOM    459  HG  SER A 280      -6.619  -4.199  12.983  1.00  0.00           H  
ATOM    460  N   ILE A 281      -8.405   0.189  13.013  1.00 32.01           N  
ATOM    461  CA  ILE A 281      -8.881   1.575  13.098  1.00 34.69           C  
ATOM    462  C   ILE A 281     -10.375   1.674  12.731  1.00 37.10           C  
ATOM    463  O   ILE A 281     -11.146   2.268  13.485  1.00 39.93           O  
ATOM    464  CB  ILE A 281      -8.062   2.526  12.163  1.00 35.78           C  
ATOM    465  CG1 ILE A 281      -6.603   2.703  12.632  1.00 37.80           C  
ATOM    466  CG2 ILE A 281      -8.691   3.900  11.830  1.00 32.72           C  
ATOM    467  CD1 ILE A 281      -6.393   3.742  13.733  1.00 40.24           C  
ATOM    468  H   ILE A 281      -7.739   0.001  12.275  1.00  0.00           H  
ATOM    469  HA  ILE A 281      -8.763   1.902  14.131  1.00  0.00           H  
ATOM    470  HB  ILE A 281      -7.982   2.017  11.206  1.00  0.00           H  
ATOM    471 HG13 ILE A 281      -5.989   2.982  11.775  1.00  0.00           H  
ATOM    472 HG12 ILE A 281      -6.200   1.759  12.986  1.00  0.00           H  
ATOM    473 HG21 ILE A 281      -8.016   4.492  11.212  1.00  0.00           H  
ATOM    474 HG22 ILE A 281      -9.620   3.809  11.266  1.00  0.00           H  
ATOM    475 HG23 ILE A 281      -8.899   4.472  12.732  1.00  0.00           H  
ATOM    476 HD11 ILE A 281      -5.410   3.594  14.171  1.00  0.00           H  
ATOM    477 HD12 ILE A 281      -6.429   4.759  13.342  1.00  0.00           H  
ATOM    478 HD13 ILE A 281      -7.133   3.653  14.527  1.00  0.00           H  
ATOM    479  N   THR A 282     -10.738   1.054  11.595  1.00 34.76           N  
ATOM    480  CA  THR A 282     -12.099   0.971  11.069  1.00 35.30           C  
ATOM    481  C   THR A 282     -13.049   0.176  11.986  1.00 33.39           C  
ATOM    482  O   THR A 282     -14.175   0.624  12.186  1.00 37.22           O  
ATOM    483  CB  THR A 282     -12.099   0.319   9.661  1.00 37.69           C  
ATOM    484  OG1 THR A 282     -11.321   1.123   8.795  1.00 38.86           O  
ATOM    485  CG2 THR A 282     -13.478   0.111   9.007  1.00 37.25           C  
ATOM    486  H   THR A 282     -10.028   0.612  11.027  1.00  0.00           H  
ATOM    487  HA  THR A 282     -12.485   1.989  10.985  1.00  0.00           H  
ATOM    488  HB  THR A 282     -11.606  -0.651   9.716  1.00  0.00           H  
ATOM    489  HG1 THR A 282     -11.185   0.640   7.971  1.00  0.00           H  
ATOM    490 HG21 THR A 282     -13.376  -0.237   7.979  1.00  0.00           H  
ATOM    491 HG22 THR A 282     -14.067  -0.639   9.535  1.00  0.00           H  
ATOM    492 HG23 THR A 282     -14.054   1.037   8.989  1.00  0.00           H  
ATOM    493  N   ALA A 283     -12.565  -0.942  12.564  1.00 29.22           N  
ATOM    494  CA  ALA A 283     -13.305  -1.788  13.507  1.00 29.64           C  
ATOM    495  C   ALA A 283     -13.782  -1.036  14.758  1.00 31.69           C  
ATOM    496  O   ALA A 283     -14.918  -1.243  15.183  1.00 34.09           O  
ATOM    497  CB  ALA A 283     -12.437  -2.983  13.931  1.00 27.15           C  
ATOM    498  H   ALA A 283     -11.626  -1.244  12.346  1.00  0.00           H  
ATOM    499  HA  ALA A 283     -14.184  -2.168  12.984  1.00  0.00           H  
ATOM    500  HB1 ALA A 283     -12.993  -3.655  14.585  1.00  0.00           H  
ATOM    501  HB2 ALA A 283     -12.105  -3.567  13.077  1.00  0.00           H  
ATOM    502  HB3 ALA A 283     -11.547  -2.663  14.473  1.00  0.00           H  
ATOM    503  N   CYS A 284     -12.914  -0.162  15.298  1.00 29.89           N  
ATOM    504  CA  CYS A 284     -13.214   0.672  16.458  1.00 31.76           C  
ATOM    505  C   CYS A 284     -14.172   1.825  16.129  1.00 36.91           C  
ATOM    506  O   CYS A 284     -15.075   2.077  16.923  1.00 33.72           O  
ATOM    507  CB  CYS A 284     -11.913   1.181  17.100  1.00 31.55           C  
ATOM    508  SG  CYS A 284     -10.797  -0.118  17.696  1.00 27.37           S  
ATOM    509  H   CYS A 284     -11.994  -0.060  14.894  1.00  0.00           H  
ATOM    510  HA  CYS A 284     -13.721   0.048  17.193  1.00  0.00           H  
ATOM    511  HB3 CYS A 284     -12.151   1.812  17.955  1.00  0.00           H  
ATOM    512  HB2 CYS A 284     -11.360   1.805  16.398  1.00  0.00           H  
ATOM    513  N   LYS A 285     -13.999   2.476  14.966  1.00 36.71           N  
ATOM    514  CA  LYS A 285     -14.870   3.559  14.489  1.00 42.42           C  
ATOM    515  C   LYS A 285     -16.328   3.130  14.239  1.00 39.03           C  
ATOM    516  O   LYS A 285     -17.234   3.920  14.500  1.00 48.48           O  
ATOM    517  CB  LYS A 285     -14.258   4.195  13.228  1.00 44.95           C  
ATOM    518  CG  LYS A 285     -13.053   5.099  13.529  1.00 45.99           C  
ATOM    519  CD  LYS A 285     -12.386   5.600  12.242  1.00 52.93           C  
ATOM    520  CE  LYS A 285     -11.234   6.577  12.501  1.00 53.14           C  
ATOM    521  NZ  LYS A 285     -10.596   6.983  11.239  1.00 56.56           N1+
ATOM    522  H   LYS A 285     -13.244   2.207  14.350  1.00  0.00           H  
ATOM    523  HA  LYS A 285     -14.899   4.319  15.273  1.00  0.00           H  
ATOM    524  HB3 LYS A 285     -15.007   4.809  12.726  1.00  0.00           H  
ATOM    525  HB2 LYS A 285     -13.984   3.414  12.517  1.00  0.00           H  
ATOM    526  HG3 LYS A 285     -12.324   4.564  14.135  1.00  0.00           H  
ATOM    527  HG2 LYS A 285     -13.381   5.950  14.128  1.00  0.00           H  
ATOM    528  HD3 LYS A 285     -13.133   6.073  11.603  1.00  0.00           H  
ATOM    529  HD2 LYS A 285     -12.010   4.738  11.690  1.00  0.00           H  
ATOM    530  HE3 LYS A 285     -10.486   6.108  13.138  1.00  0.00           H  
ATOM    531  HE2 LYS A 285     -11.591   7.465  13.024  1.00  0.00           H  
ATOM    532  HZ1 LYS A 285     -11.262   7.476  10.663  1.00  0.00           H  
ATOM    533  HZ2 LYS A 285      -9.805   7.583  11.429  1.00  0.00           H  
ATOM    534  HZ3 LYS A 285     -10.272   6.165  10.742  1.00  0.00           H  
ATOM    535  N   GLU A 286     -16.523   1.879  13.789  1.00 44.02           N  
ATOM    536  CA  GLU A 286     -17.827   1.240  13.582  1.00 51.30           C  
ATOM    537  C   GLU A 286     -18.618   0.962  14.878  1.00 52.94           C  
ATOM    538  O   GLU A 286     -19.828   0.758  14.791  1.00 51.59           O  
ATOM    539  CB  GLU A 286     -17.615  -0.048  12.760  1.00 56.15           C  
ATOM    540  CG  GLU A 286     -17.301   0.240  11.275  1.00 66.76           C  
ATOM    541  CD  GLU A 286     -16.918  -0.997  10.457  1.00 73.50           C  
ATOM    542  OE1 GLU A 286     -17.003  -0.888   9.215  1.00 84.98           O  
ATOM    543  OE2 GLU A 286     -16.522  -2.018  11.064  1.00 78.96           O1-
ATOM    544  H   GLU A 286     -15.719   1.302  13.579  1.00  0.00           H  
ATOM    545  HA  GLU A 286     -18.444   1.922  12.993  1.00  0.00           H  
ATOM    546  HB3 GLU A 286     -18.498  -0.687  12.816  1.00  0.00           H  
ATOM    547  HB2 GLU A 286     -16.803  -0.623  13.209  1.00  0.00           H  
ATOM    548  HG3 GLU A 286     -16.492   0.962  11.183  1.00  0.00           H  
ATOM    549  HG2 GLU A 286     -18.171   0.704  10.809  1.00  0.00           H  
ATOM    550  N   VAL A 287     -17.945   0.989  16.043  1.00 47.73           N  
ATOM    551  CA  VAL A 287     -18.548   0.828  17.371  1.00 43.24           C  
ATOM    552  C   VAL A 287     -18.378   2.092  18.251  1.00 40.18           C  
ATOM    553  O   VAL A 287     -18.496   2.007  19.475  1.00 40.99           O  
ATOM    554  CB  VAL A 287     -18.003  -0.434  18.101  1.00 42.83           C  
ATOM    555  CG1 VAL A 287     -18.401  -1.724  17.365  1.00 41.95           C  
ATOM    556  CG2 VAL A 287     -16.486  -0.409  18.358  1.00 42.01           C  
ATOM    557  H   VAL A 287     -16.949   1.160  16.032  1.00  0.00           H  
ATOM    558  HA  VAL A 287     -19.626   0.703  17.268  1.00  0.00           H  
ATOM    559  HB  VAL A 287     -18.492  -0.494  19.074  1.00  0.00           H  
ATOM    560 HG11 VAL A 287     -18.092  -2.607  17.925  1.00  0.00           H  
ATOM    561 HG12 VAL A 287     -19.482  -1.783  17.231  1.00  0.00           H  
ATOM    562 HG13 VAL A 287     -17.939  -1.782  16.379  1.00  0.00           H  
ATOM    563 HG21 VAL A 287     -16.159  -1.297  18.898  1.00  0.00           H  
ATOM    564 HG22 VAL A 287     -15.943  -0.393  17.417  1.00  0.00           H  
ATOM    565 HG23 VAL A 287     -16.183   0.461  18.936  1.00  0.00           H  
ATOM    566  N   GLY A 288     -18.160   3.257  17.610  1.00 37.85           N  
ATOM    567  CA  GLY A 288     -18.146   4.576  18.253  1.00 35.72           C  
ATOM    568  C   GLY A 288     -16.903   4.812  19.126  1.00 34.34           C  
ATOM    569  O   GLY A 288     -16.974   5.591  20.075  1.00 34.98           O  
ATOM    570  H   GLY A 288     -18.069   3.246  16.603  1.00  0.00           H  
ATOM    571  HA3 GLY A 288     -19.048   4.703  18.854  1.00  0.00           H  
ATOM    572  HA2 GLY A 288     -18.172   5.339  17.475  1.00  0.00           H  
ATOM    573  N   ALA A 289     -15.793   4.122  18.825  1.00 31.98           N  
ATOM    574  CA  ALA A 289     -14.553   4.124  19.592  1.00 29.37           C  
ATOM    575  C   ALA A 289     -13.343   4.452  18.709  1.00 30.06           C  
ATOM    576  O   ALA A 289     -13.483   4.752  17.522  1.00 33.53           O  
ATOM    577  CB  ALA A 289     -14.416   2.748  20.265  1.00 29.41           C  
ATOM    578  H   ALA A 289     -15.799   3.503  18.024  1.00  0.00           H  
ATOM    579  HA  ALA A 289     -14.584   4.898  20.358  1.00  0.00           H  
ATOM    580  HB1 ALA A 289     -13.535   2.683  20.901  1.00  0.00           H  
ATOM    581  HB2 ALA A 289     -15.278   2.547  20.898  1.00  0.00           H  
ATOM    582  HB3 ALA A 289     -14.350   1.947  19.528  1.00  0.00           H  
ATOM    583  N   GLN A 290     -12.165   4.401  19.339  1.00 28.28           N  
ATOM    584  CA AGLN A 290     -10.873   4.713  18.750  0.50 28.42           C  
ATOM    585  CA BGLN A 290     -10.744   4.546  18.916  0.50 30.94           C  
ATOM    586  C   GLN A 290      -9.889   3.604  19.138  1.00 28.80           C  
ATOM    587  O   GLN A 290      -9.908   3.177  20.290  1.00 29.85           O  
ATOM    588  CB AGLN A 290     -10.455   6.094  19.294  0.50 27.72           C  
ATOM    589  CB BGLN A 290     -10.281   5.949  19.384  0.50 33.62           C  
ATOM    590  CG AGLN A 290      -9.112   6.616  18.766  0.50 25.13           C  
ATOM    591  CG BGLN A 290      -8.828   6.124  19.812  0.50 35.18           C  
ATOM    592  CD AGLN A 290      -8.863   8.058  19.206  0.50 23.90           C  
ATOM    593  CD BGLN A 290      -8.681   6.471  21.291  0.50 35.51           C  
ATOM    594  OE1AGLN A 290      -8.694   8.329  20.393  0.50 22.59           O  
ATOM    595  OE1BGLN A 290      -8.584   5.594  22.153  0.50 29.70           O  
ATOM    596  NE2AGLN A 290      -8.821   8.986  18.248  0.50 24.07           N  
ATOM    597  NE2BGLN A 290      -8.619   7.774  21.579  0.50 34.28           N  
ATOM    598  H   GLN A 290     -12.143   4.155  20.320  1.00  0.00           H  
ATOM    599  HA AGLN A 290     -10.949   4.758  17.664  0.50  0.00           H  
ATOM    600  HA BGLN A 290     -10.878   4.578  17.835  0.50  0.00           H  
ATOM    601  HB3AGLN A 290     -10.422   6.063  20.385  0.50  0.00           H  
ATOM    602  HB3BGLN A 290     -10.933   6.290  20.188  0.50  0.00           H  
ATOM    603  HB2AGLN A 290     -11.235   6.814  19.039  0.50  0.00           H  
ATOM    604  HB2BGLN A 290     -10.515   6.679  18.609  0.50  0.00           H  
ATOM    605  HG3AGLN A 290      -9.088   6.547  17.679  0.50  0.00           H  
ATOM    606  HG3BGLN A 290      -8.364   6.905  19.209  0.50  0.00           H  
ATOM    607  HG2AGLN A 290      -8.294   5.999  19.139  0.50  0.00           H  
ATOM    608  HG2BGLN A 290      -8.275   5.210  19.598  0.50  0.00           H  
ATOM    609 HE22AGLN A 290      -8.655   9.952  18.490  0.50  0.00           H  
ATOM    610 HE22BGLN A 290      -8.522   8.075  22.538  0.50  0.00           H  
ATOM    611 HE21AGLN A 290      -8.955   8.734  17.279  0.50  0.00           H  
ATOM    612 HE21BGLN A 290      -8.670   8.458  20.838  0.50  0.00           H  
ATOM    613  N   LEU A 291      -9.028   3.178  18.193  1.00 27.59           N  
ATOM    614  CA  LEU A 291      -7.935   2.225  18.435  1.00 27.99           C  
ATOM    615  C   LEU A 291      -6.998   2.774  19.527  1.00 28.47           C  
ATOM    616  O   LEU A 291      -6.563   3.919  19.409  1.00 26.52           O  
ATOM    617  CB  LEU A 291      -7.210   1.939  17.100  1.00 29.53           C  
ATOM    618  CG  LEU A 291      -6.132   0.834  17.155  1.00 28.19           C  
ATOM    619  CD1 LEU A 291      -6.682  -0.548  17.535  1.00 27.00           C  
ATOM    620  CD2 LEU A 291      -5.341   0.756  15.841  1.00 26.14           C  
ATOM    621  H   LEU A 291      -9.075   3.577  17.265  1.00  0.00           H  
ATOM    622  HA  LEU A 291      -8.389   1.302  18.795  1.00  0.00           H  
ATOM    623  HB3 LEU A 291      -6.754   2.865  16.747  1.00  0.00           H  
ATOM    624  HB2 LEU A 291      -7.947   1.662  16.345  1.00  0.00           H  
ATOM    625  HG  LEU A 291      -5.420   1.110  17.928  1.00  0.00           H  
ATOM    626 HD11 LEU A 291      -6.332  -1.305  16.836  1.00  0.00           H  
ATOM    627 HD12 LEU A 291      -6.337  -0.846  18.525  1.00  0.00           H  
ATOM    628 HD13 LEU A 291      -7.771  -0.582  17.534  1.00  0.00           H  
ATOM    629 HD21 LEU A 291      -4.410   0.208  15.989  1.00  0.00           H  
ATOM    630 HD22 LEU A 291      -5.906   0.245  15.060  1.00  0.00           H  
ATOM    631 HD23 LEU A 291      -5.078   1.743  15.468  1.00  0.00           H  
ATOM    632  N   VAL A 292      -6.823   1.990  20.606  1.00 27.09           N  
ATOM    633  CA  VAL A 292      -6.477   2.478  21.945  1.00 31.08           C  
ATOM    634  C   VAL A 292      -5.271   3.435  22.033  1.00 30.34           C  
ATOM    635  O   VAL A 292      -4.149   3.064  21.687  1.00 29.65           O  
ATOM    636  CB  VAL A 292      -6.350   1.328  22.986  1.00 29.75           C  
ATOM    637  CG1 VAL A 292      -5.262   0.283  22.676  1.00 27.50           C  
ATOM    638  CG2 VAL A 292      -6.160   1.848  24.421  1.00 31.05           C  
ATOM    639  H   VAL A 292      -7.189   1.047  20.582  1.00  0.00           H  
ATOM    640  HA  VAL A 292      -7.358   3.050  22.243  1.00  0.00           H  
ATOM    641  HB  VAL A 292      -7.308   0.810  22.972  1.00  0.00           H  
ATOM    642 HG11 VAL A 292      -5.293  -0.528  23.403  1.00  0.00           H  
ATOM    643 HG12 VAL A 292      -5.393  -0.158  21.688  1.00  0.00           H  
ATOM    644 HG13 VAL A 292      -4.262   0.707  22.729  1.00  0.00           H  
ATOM    645 HG21 VAL A 292      -6.352   1.056  25.142  1.00  0.00           H  
ATOM    646 HG22 VAL A 292      -5.150   2.221  24.596  1.00  0.00           H  
ATOM    647 HG23 VAL A 292      -6.847   2.660  24.642  1.00  0.00           H  
ATOM    648  N   VAL A 293      -5.566   4.657  22.504  1.00 28.09           N  
ATOM    649  CA  VAL A 293      -4.588   5.691  22.811  1.00 27.59           C  
ATOM    650  C   VAL A 293      -4.377   5.698  24.330  1.00 28.88           C  
ATOM    651  O   VAL A 293      -5.344   5.862  25.074  1.00 25.07           O  
ATOM    652  CB  VAL A 293      -5.069   7.101  22.370  1.00 29.32           C  
ATOM    653  CG1 VAL A 293      -4.131   8.234  22.834  1.00 29.96           C  
ATOM    654  CG2 VAL A 293      -5.263   7.174  20.847  1.00 29.92           C  
ATOM    655  H   VAL A 293      -6.521   4.875  22.750  1.00  0.00           H  
ATOM    656  HA  VAL A 293      -3.647   5.469  22.314  1.00  0.00           H  
ATOM    657  HB  VAL A 293      -6.047   7.292  22.815  1.00  0.00           H  
ATOM    658 HG11 VAL A 293      -4.423   9.191  22.407  1.00  0.00           H  
ATOM    659 HG12 VAL A 293      -4.131   8.352  23.916  1.00  0.00           H  
ATOM    660 HG13 VAL A 293      -3.105   8.040  22.535  1.00  0.00           H  
ATOM    661 HG21 VAL A 293      -5.557   8.174  20.528  1.00  0.00           H  
ATOM    662 HG22 VAL A 293      -4.346   6.909  20.321  1.00  0.00           H  
ATOM    663 HG23 VAL A 293      -6.045   6.490  20.516  1.00  0.00           H  
ATOM    664  N   ILE A 294      -3.116   5.520  24.746  1.00 28.27           N  
ATOM    665  CA  ILE A 294      -2.742   5.387  26.150  1.00 30.35           C  
ATOM    666  C   ILE A 294      -2.361   6.768  26.714  1.00 35.61           C  
ATOM    667  O   ILE A 294      -1.531   7.459  26.121  1.00 31.12           O  
ATOM    668  CB  ILE A 294      -1.553   4.408  26.343  1.00 29.68           C  
ATOM    669  CG1 ILE A 294      -1.807   3.070  25.603  1.00 27.74           C  
ATOM    670  CG2 ILE A 294      -1.270   4.150  27.837  1.00 29.74           C  
ATOM    671  CD1 ILE A 294      -0.674   2.045  25.734  1.00 27.22           C  
ATOM    672  H   ILE A 294      -2.368   5.421  24.074  1.00  0.00           H  
ATOM    673  HA  ILE A 294      -3.587   4.991  26.708  1.00  0.00           H  
ATOM    674  HB  ILE A 294      -0.656   4.858  25.915  1.00  0.00           H  
ATOM    675 HG13 ILE A 294      -1.968   3.243  24.540  1.00  0.00           H  
ATOM    676 HG12 ILE A 294      -2.735   2.634  25.968  1.00  0.00           H  
ATOM    677 HG21 ILE A 294      -0.393   3.523  27.957  1.00  0.00           H  
ATOM    678 HG22 ILE A 294      -1.079   5.065  28.393  1.00  0.00           H  
ATOM    679 HG23 ILE A 294      -2.106   3.644  28.319  1.00  0.00           H  
ATOM    680 HD11 ILE A 294      -0.564   1.470  24.816  1.00  0.00           H  
ATOM    681 HD12 ILE A 294       0.282   2.525  25.925  1.00  0.00           H  
ATOM    682 HD13 ILE A 294      -0.869   1.346  26.548  1.00  0.00           H  
ATOM    683  N   LYS A 295      -2.997   7.134  27.839  1.00 38.52           N  
ATOM    684  CA  LYS A 295      -2.885   8.451  28.469  1.00 37.07           C  
ATOM    685  C   LYS A 295      -2.235   8.422  29.863  1.00 37.90           C  
ATOM    686  O   LYS A 295      -1.907   9.497  30.367  1.00 37.35           O  
ATOM    687  CB  LYS A 295      -4.293   9.083  28.557  1.00 38.95           C  
ATOM    688  CG  LYS A 295      -4.952   9.407  27.204  1.00 38.77           C  
ATOM    689  CD  LYS A 295      -4.118  10.352  26.323  1.00 42.42           C  
ATOM    690  CE  LYS A 295      -4.913  10.917  25.141  1.00 43.81           C  
ATOM    691  NZ  LYS A 295      -4.036  11.651  24.215  1.00 48.45           N1+
ATOM    692  H   LYS A 295      -3.675   6.505  28.255  1.00  0.00           H  
ATOM    693  HA  LYS A 295      -2.245   9.099  27.870  1.00  0.00           H  
ATOM    694  HB3 LYS A 295      -4.240  10.013  29.126  1.00  0.00           H  
ATOM    695  HB2 LYS A 295      -4.951   8.425  29.127  1.00  0.00           H  
ATOM    696  HG3 LYS A 295      -5.928   9.856  27.394  1.00  0.00           H  
ATOM    697  HG2 LYS A 295      -5.151   8.485  26.657  1.00  0.00           H  
ATOM    698  HD3 LYS A 295      -3.256   9.808  25.934  1.00  0.00           H  
ATOM    699  HD2 LYS A 295      -3.720  11.169  26.926  1.00  0.00           H  
ATOM    700  HE3 LYS A 295      -5.704  11.582  25.489  1.00  0.00           H  
ATOM    701  HE2 LYS A 295      -5.399  10.114  24.590  1.00  0.00           H  
ATOM    702  HZ1 LYS A 295      -4.579  11.909  23.396  1.00  0.00           H  
ATOM    703  HZ2 LYS A 295      -3.665  12.478  24.659  1.00  0.00           H  
ATOM    704  HZ3 LYS A 295      -3.276  11.056  23.916  1.00  0.00           H  
ATOM    705  N   SER A 296      -2.048   7.235  30.467  1.00 36.33           N  
ATOM    706  CA  SER A 296      -1.474   7.104  31.808  1.00 35.30           C  
ATOM    707  C   SER A 296      -0.667   5.807  31.969  1.00 37.71           C  
ATOM    708  O   SER A 296      -0.815   4.876  31.177  1.00 37.68           O  
ATOM    709  CB  SER A 296      -2.584   7.280  32.870  1.00 35.57           C  
ATOM    710  OG  SER A 296      -3.386   6.128  33.045  1.00 33.31           O  
ATOM    711  H   SER A 296      -2.325   6.377  30.011  1.00  0.00           H  
ATOM    712  HA  SER A 296      -0.755   7.913  31.950  1.00  0.00           H  
ATOM    713  HB3 SER A 296      -3.228   8.127  32.630  1.00  0.00           H  
ATOM    714  HB2 SER A 296      -2.132   7.519  33.831  1.00  0.00           H  
ATOM    715  HG  SER A 296      -3.676   6.115  33.966  1.00  0.00           H  
ATOM    716  N   ALA A 297       0.173   5.786  33.018  1.00 34.25           N  
ATOM    717  CA  ALA A 297       0.987   4.642  33.423  1.00 32.65           C  
ATOM    718  C   ALA A 297       0.152   3.457  33.938  1.00 32.84           C  
ATOM    719  O   ALA A 297       0.518   2.316  33.664  1.00 34.23           O  
ATOM    720  CB  ALA A 297       1.996   5.094  34.488  1.00 31.54           C  
ATOM    721  H   ALA A 297       0.238   6.601  33.616  1.00  0.00           H  
ATOM    722  HA  ALA A 297       1.550   4.308  32.549  1.00  0.00           H  
ATOM    723  HB1 ALA A 297       2.656   4.276  34.779  1.00  0.00           H  
ATOM    724  HB2 ALA A 297       2.625   5.902  34.113  1.00  0.00           H  
ATOM    725  HB3 ALA A 297       1.495   5.455  35.387  1.00  0.00           H  
ATOM    726  N   GLU A 298      -0.963   3.740  34.636  1.00 35.15           N  
ATOM    727  CA AGLU A 298      -1.916   2.736  35.125  0.70 39.36           C  
ATOM    728  CA BGLU A 298      -1.784   2.787  35.069  0.30 36.62           C  
ATOM    729  C   GLU A 298      -2.679   2.068  33.969  1.00 37.53           C  
ATOM    730  O   GLU A 298      -2.891   0.857  34.016  1.00 34.64           O  
ATOM    731  CB AGLU A 298      -2.923   3.311  36.159  0.70 42.78           C  
ATOM    732  CB BGLU A 298      -2.733   3.370  36.121  0.30 37.33           C  
ATOM    733  CG AGLU A 298      -2.449   4.486  37.042  0.70 49.04           C  
ATOM    734  CG BGLU A 298      -2.037   4.230  37.172  0.30 38.93           C  
ATOM    735  CD AGLU A 298      -2.522   5.835  36.325  0.70 49.86           C  
ATOM    736  CD BGLU A 298      -1.816   3.504  38.473  0.30 38.08           C  
ATOM    737  OE1AGLU A 298      -1.447   6.449  36.147  0.70 45.63           O  
ATOM    738  OE1BGLU A 298      -0.665   3.483  38.969  0.30 37.50           O  
ATOM    739  OE2AGLU A 298      -3.647   6.202  35.917  0.70 45.58           O1-
ATOM    740  OE2BGLU A 298      -2.806   2.959  38.990  0.30 38.01           O1-
ATOM    741  H   GLU A 298      -1.184   4.705  34.846  1.00  0.00           H  
ATOM    742  HA AGLU A 298      -1.326   1.970  35.633  0.70  0.00           H  
ATOM    743  HA BGLU A 298      -1.152   2.041  35.551  0.30  0.00           H  
ATOM    744  HB3AGLU A 298      -3.204   2.496  36.828  0.70  0.00           H  
ATOM    745  HB3BGLU A 298      -3.268   2.559  36.614  0.30  0.00           H  
ATOM    746  HB2AGLU A 298      -3.857   3.586  35.667  0.70  0.00           H  
ATOM    747  HB2BGLU A 298      -3.504   3.959  35.625  0.30  0.00           H  
ATOM    748  HG3AGLU A 298      -1.441   4.304  37.417  0.70  0.00           H  
ATOM    749  HG3BGLU A 298      -2.628   5.128  37.354  0.30  0.00           H  
ATOM    750  HG2AGLU A 298      -3.092   4.558  37.917  0.70  0.00           H  
ATOM    751  HG2BGLU A 298      -1.079   4.574  36.782  0.30  0.00           H  
ATOM    752  N   GLU A 299      -3.047   2.866  32.949  1.00 35.39           N  
ATOM    753  CA  GLU A 299      -3.658   2.400  31.704  1.00 35.83           C  
ATOM    754  C   GLU A 299      -2.703   1.522  30.883  1.00 33.41           C  
ATOM    755  O   GLU A 299      -3.137   0.483  30.392  1.00 28.00           O  
ATOM    756  CB  GLU A 299      -4.197   3.605  30.906  1.00 35.91           C  
ATOM    757  CG  GLU A 299      -4.860   3.224  29.566  1.00 37.11           C  
ATOM    758  CD  GLU A 299      -5.336   4.411  28.734  1.00 35.59           C  
ATOM    759  OE1 GLU A 299      -5.866   4.139  27.636  1.00 37.55           O  
ATOM    760  OE2 GLU A 299      -5.148   5.571  29.163  1.00 35.27           O1-
ATOM    761  H   GLU A 299      -2.839   3.854  32.995  1.00  0.00           H  
ATOM    762  HA  GLU A 299      -4.508   1.770  31.965  1.00  0.00           H  
ATOM    763  HB3 GLU A 299      -3.385   4.310  30.722  1.00  0.00           H  
ATOM    764  HB2 GLU A 299      -4.924   4.136  31.521  1.00  0.00           H  
ATOM    765  HG3 GLU A 299      -5.705   2.559  29.747  1.00  0.00           H  
ATOM    766  HG2 GLU A 299      -4.163   2.676  28.938  1.00  0.00           H  
ATOM    767  N   GLN A 300      -1.423   1.925  30.796  1.00 32.73           N  
ATOM    768  CA  GLN A 300      -0.341   1.139  30.206  1.00 34.25           C  
ATOM    769  C   GLN A 300      -0.191  -0.245  30.854  1.00 35.83           C  
ATOM    770  O   GLN A 300      -0.214  -1.236  30.131  1.00 36.63           O  
ATOM    771  CB  GLN A 300       0.973   1.960  30.211  1.00 32.00           C  
ATOM    772  CG  GLN A 300       2.296   1.201  29.973  1.00 32.84           C  
ATOM    773  CD  GLN A 300       2.345   0.305  28.732  1.00 31.25           C  
ATOM    774  OE1 GLN A 300       1.591   0.492  27.780  1.00 30.85           O  
ATOM    775  NE2 GLN A 300       3.251  -0.674  28.742  1.00 33.28           N  
ATOM    776  H   GLN A 300      -1.155   2.808  31.211  1.00  0.00           H  
ATOM    777  HA  GLN A 300      -0.622   0.975  29.164  1.00  0.00           H  
ATOM    778  HB3 GLN A 300       1.068   2.479  31.162  1.00  0.00           H  
ATOM    779  HB2 GLN A 300       0.904   2.755  29.474  1.00  0.00           H  
ATOM    780  HG3 GLN A 300       2.534   0.603  30.853  1.00  0.00           H  
ATOM    781  HG2 GLN A 300       3.091   1.933  29.884  1.00  0.00           H  
ATOM    782 HE22 GLN A 300       3.328  -1.315  27.962  1.00  0.00           H  
ATOM    783 HE21 GLN A 300       3.835  -0.818  29.556  1.00  0.00           H  
ATOM    784  N   ASN A 301      -0.083  -0.286  32.193  1.00 35.76           N  
ATOM    785  CA  ASN A 301       0.030  -1.520  32.979  1.00 36.50           C  
ATOM    786  C   ASN A 301      -1.183  -2.451  32.806  1.00 34.40           C  
ATOM    787  O   ASN A 301      -0.981  -3.658  32.701  1.00 33.60           O  
ATOM    788  CB  ASN A 301       0.249  -1.177  34.470  1.00 38.81           C  
ATOM    789  CG  ASN A 301       1.588  -0.499  34.781  1.00 42.68           C  
ATOM    790  OD1 ASN A 301       2.569  -0.653  34.054  1.00 41.66           O  
ATOM    791  ND2 ASN A 301       1.641   0.238  35.891  1.00 41.40           N  
ATOM    792  H   ASN A 301      -0.063   0.581  32.714  1.00  0.00           H  
ATOM    793  HA  ASN A 301       0.914  -2.035  32.597  1.00  0.00           H  
ATOM    794  HB3 ASN A 301       0.219  -2.092  35.064  1.00  0.00           H  
ATOM    795  HB2 ASN A 301      -0.567  -0.549  34.832  1.00  0.00           H  
ATOM    796 HD22 ASN A 301       2.498   0.707  36.148  1.00  0.00           H  
ATOM    797 HD21 ASN A 301       0.825   0.342  36.477  1.00  0.00           H  
ATOM    798  N   PHE A 302      -2.398  -1.880  32.733  1.00 28.32           N  
ATOM    799  CA  PHE A 302      -3.641  -2.600  32.456  1.00 29.46           C  
ATOM    800  C   PHE A 302      -3.697  -3.240  31.055  1.00 30.77           C  
ATOM    801  O   PHE A 302      -4.061  -4.409  30.952  1.00 34.56           O  
ATOM    802  CB  PHE A 302      -4.855  -1.699  32.785  1.00 31.37           C  
ATOM    803  CG  PHE A 302      -6.205  -2.154  32.255  1.00 29.02           C  
ATOM    804  CD1 PHE A 302      -6.884  -3.233  32.860  1.00 30.59           C  
ATOM    805  CD2 PHE A 302      -6.722  -1.600  31.064  1.00 32.89           C  
ATOM    806  CE1 PHE A 302      -8.071  -3.701  32.312  1.00 29.07           C  
ATOM    807  CE2 PHE A 302      -7.907  -2.086  30.530  1.00 33.54           C  
ATOM    808  CZ  PHE A 302      -8.580  -3.128  31.153  1.00 29.35           C  
ATOM    809  H   PHE A 302      -2.480  -0.877  32.837  1.00  0.00           H  
ATOM    810  HA  PHE A 302      -3.682  -3.435  33.159  1.00  0.00           H  
ATOM    811  HB3 PHE A 302      -4.675  -0.683  32.430  1.00  0.00           H  
ATOM    812  HB2 PHE A 302      -4.940  -1.618  33.869  1.00  0.00           H  
ATOM    813  HD1 PHE A 302      -6.485  -3.699  33.750  1.00  0.00           H  
ATOM    814  HD2 PHE A 302      -6.201  -0.795  30.568  1.00  0.00           H  
ATOM    815  HE1 PHE A 302      -8.596  -4.519  32.784  1.00  0.00           H  
ATOM    816  HE2 PHE A 302      -8.301  -1.655  29.623  1.00  0.00           H  
ATOM    817  HZ  PHE A 302      -9.500  -3.499  30.727  1.00  0.00           H  
ATOM    818  N   LEU A 303      -3.328  -2.474  30.016  1.00 27.42           N  
ATOM    819  CA  LEU A 303      -3.350  -2.908  28.616  1.00 27.19           C  
ATOM    820  C   LEU A 303      -2.220  -3.891  28.270  1.00 24.48           C  
ATOM    821  O   LEU A 303      -2.451  -4.816  27.492  1.00 28.63           O  
ATOM    822  CB  LEU A 303      -3.281  -1.675  27.696  1.00 26.62           C  
ATOM    823  CG  LEU A 303      -4.540  -0.785  27.732  1.00 26.25           C  
ATOM    824  CD1 LEU A 303      -4.254   0.558  27.054  1.00 27.63           C  
ATOM    825  CD2 LEU A 303      -5.777  -1.474  27.130  1.00 27.56           C  
ATOM    826  H   LEU A 303      -3.044  -1.516  30.179  1.00  0.00           H  
ATOM    827  HA  LEU A 303      -4.294  -3.424  28.436  1.00  0.00           H  
ATOM    828  HB3 LEU A 303      -3.120  -1.994  26.665  1.00  0.00           H  
ATOM    829  HB2 LEU A 303      -2.402  -1.086  27.965  1.00  0.00           H  
ATOM    830  HG  LEU A 303      -4.774  -0.560  28.770  1.00  0.00           H  
ATOM    831 HD11 LEU A 303      -5.075   1.258  27.207  1.00  0.00           H  
ATOM    832 HD12 LEU A 303      -3.353   1.013  27.464  1.00  0.00           H  
ATOM    833 HD13 LEU A 303      -4.104   0.434  25.981  1.00  0.00           H  
ATOM    834 HD21 LEU A 303      -6.244  -0.867  26.357  1.00  0.00           H  
ATOM    835 HD22 LEU A 303      -5.527  -2.432  26.680  1.00  0.00           H  
ATOM    836 HD23 LEU A 303      -6.532  -1.659  27.894  1.00  0.00           H  
ATOM    837  N   GLN A 304      -1.033  -3.689  28.864  1.00 24.37           N  
ATOM    838  CA  GLN A 304       0.138  -4.551  28.701  1.00 23.29           C  
ATOM    839  C   GLN A 304      -0.055  -5.916  29.387  1.00 26.14           C  
ATOM    840  O   GLN A 304       0.448  -6.915  28.871  1.00 24.64           O  
ATOM    841  CB  GLN A 304       1.378  -3.819  29.258  1.00 21.89           C  
ATOM    842  CG  GLN A 304       2.729  -4.462  28.893  1.00 23.18           C  
ATOM    843  CD  GLN A 304       3.061  -4.269  27.413  1.00 25.53           C  
ATOM    844  OE1 GLN A 304       3.288  -3.145  26.975  1.00 29.64           O  
ATOM    845  NE2 GLN A 304       3.115  -5.355  26.642  1.00 25.15           N  
ATOM    846  H   GLN A 304      -0.910  -2.884  29.467  1.00  0.00           H  
ATOM    847  HA  GLN A 304       0.271  -4.723  27.632  1.00  0.00           H  
ATOM    848  HB3 GLN A 304       1.299  -3.739  30.344  1.00  0.00           H  
ATOM    849  HB2 GLN A 304       1.381  -2.793  28.891  1.00  0.00           H  
ATOM    850  HG3 GLN A 304       2.765  -5.517  29.167  1.00  0.00           H  
ATOM    851  HG2 GLN A 304       3.516  -3.975  29.469  1.00  0.00           H  
ATOM    852 HE22 GLN A 304       3.386  -5.263  25.673  1.00  0.00           H  
ATOM    853 HE21 GLN A 304       2.967  -6.278  27.028  1.00  0.00           H  
ATOM    854  N   LEU A 305      -0.812  -5.937  30.502  1.00 26.42           N  
ATOM    855  CA  LEU A 305      -1.218  -7.145  31.222  1.00 30.32           C  
ATOM    856  C   LEU A 305      -2.075  -8.087  30.360  1.00 30.56           C  
ATOM    857  O   LEU A 305      -1.890  -9.297  30.471  1.00 32.00           O  
ATOM    858  CB  LEU A 305      -1.917  -6.758  32.548  1.00 36.52           C  
ATOM    859  CG  LEU A 305      -2.459  -7.919  33.417  1.00 41.28           C  
ATOM    860  CD1 LEU A 305      -1.355  -8.914  33.835  1.00 45.05           C  
ATOM    861  CD2 LEU A 305      -3.236  -7.371  34.632  1.00 43.72           C  
ATOM    862  H   LEU A 305      -1.183  -5.067  30.860  1.00  0.00           H  
ATOM    863  HA  LEU A 305      -0.302  -7.677  31.475  1.00  0.00           H  
ATOM    864  HB3 LEU A 305      -2.742  -6.086  32.322  1.00  0.00           H  
ATOM    865  HB2 LEU A 305      -1.218  -6.182  33.153  1.00  0.00           H  
ATOM    866  HG  LEU A 305      -3.193  -8.472  32.828  1.00  0.00           H  
ATOM    867 HD11 LEU A 305      -1.416  -9.189  34.888  1.00  0.00           H  
ATOM    868 HD12 LEU A 305      -1.434  -9.838  33.263  1.00  0.00           H  
ATOM    869 HD13 LEU A 305      -0.356  -8.512  33.669  1.00  0.00           H  
ATOM    870 HD21 LEU A 305      -4.193  -7.879  34.740  1.00  0.00           H  
ATOM    871 HD22 LEU A 305      -2.691  -7.496  35.567  1.00  0.00           H  
ATOM    872 HD23 LEU A 305      -3.450  -6.305  34.534  1.00  0.00           H  
ATOM    873  N   GLN A 306      -2.946  -7.530  29.495  1.00 32.43           N  
ATOM    874  CA  GLN A 306      -3.780  -8.298  28.564  1.00 34.37           C  
ATOM    875  C   GLN A 306      -2.929  -9.131  27.590  1.00 35.79           C  
ATOM    876  O   GLN A 306      -3.186 -10.325  27.453  1.00 28.99           O  
ATOM    877  CB  GLN A 306      -4.739  -7.379  27.764  1.00 36.18           C  
ATOM    878  CG  GLN A 306      -5.606  -6.398  28.576  1.00 38.50           C  
ATOM    879  CD  GLN A 306      -6.362  -7.033  29.745  1.00 41.30           C  
ATOM    880  OE1 GLN A 306      -7.023  -8.056  29.583  1.00 40.21           O  
ATOM    881  NE2 GLN A 306      -6.282  -6.412  30.923  1.00 45.44           N  
ATOM    882  H   GLN A 306      -3.038  -6.525  29.456  1.00  0.00           H  
ATOM    883  HA  GLN A 306      -4.375  -8.990  29.162  1.00  0.00           H  
ATOM    884  HB3 GLN A 306      -5.403  -8.009  27.170  1.00  0.00           H  
ATOM    885  HB2 GLN A 306      -4.174  -6.796  27.038  1.00  0.00           H  
ATOM    886  HG3 GLN A 306      -6.328  -5.917  27.916  1.00  0.00           H  
ATOM    887  HG2 GLN A 306      -4.970  -5.598  28.947  1.00  0.00           H  
ATOM    888 HE22 GLN A 306      -6.768  -6.775  31.733  1.00  0.00           H  
ATOM    889 HE21 GLN A 306      -5.719  -5.576  31.022  1.00  0.00           H  
ATOM    890  N   SER A 307      -1.923  -8.489  26.972  1.00 34.80           N  
ATOM    891  CA  SER A 307      -1.025  -9.086  25.983  1.00 35.39           C  
ATOM    892  C   SER A 307       0.006 -10.061  26.568  1.00 32.24           C  
ATOM    893  O   SER A 307       0.255 -11.092  25.947  1.00 31.87           O  
ATOM    894  CB  SER A 307      -0.325  -7.970  25.181  1.00 39.07           C  
ATOM    895  OG  SER A 307      -0.949  -7.827  23.926  1.00 46.44           O  
ATOM    896  H   SER A 307      -1.775  -7.509  27.169  1.00  0.00           H  
ATOM    897  HA  SER A 307      -1.639  -9.679  25.300  1.00  0.00           H  
ATOM    898  HB3 SER A 307       0.724  -8.201  24.986  1.00  0.00           H  
ATOM    899  HB2 SER A 307      -0.337  -7.018  25.713  1.00  0.00           H  
ATOM    900  HG  SER A 307      -0.737  -8.599  23.388  1.00  0.00           H  
ATOM    901  N   SER A 308       0.593  -9.721  27.728  1.00 32.19           N  
ATOM    902  CA  SER A 308       1.615 -10.533  28.399  1.00 37.72           C  
ATOM    903  C   SER A 308       1.066 -11.853  28.976  1.00 37.81           C  
ATOM    904  O   SER A 308       1.762 -12.866  28.920  1.00 39.45           O  
ATOM    905  CB  SER A 308       2.348  -9.676  29.456  1.00 38.31           C  
ATOM    906  OG  SER A 308       1.552  -9.396  30.591  1.00 40.31           O  
ATOM    907  H   SER A 308       0.355  -8.844  28.172  1.00  0.00           H  
ATOM    908  HA  SER A 308       2.355 -10.797  27.641  1.00  0.00           H  
ATOM    909  HB3 SER A 308       2.678  -8.731  29.029  1.00  0.00           H  
ATOM    910  HB2 SER A 308       3.246 -10.194  29.794  1.00  0.00           H  
ATOM    911  HG  SER A 308       0.908  -8.725  30.351  1.00  0.00           H  
ATOM    912  N   ARG A 309      -0.174 -11.817  29.494  1.00 39.52           N  
ATOM    913  CA  ARG A 309      -0.868 -12.952  30.099  1.00 42.16           C  
ATOM    914  C   ARG A 309      -1.429 -13.925  29.049  1.00 40.28           C  
ATOM    915  O   ARG A 309      -1.239 -15.131  29.195  1.00 41.20           O  
ATOM    916  CB  ARG A 309      -1.953 -12.392  31.038  1.00 43.10           C  
ATOM    917  CG  ARG A 309      -2.852 -13.422  31.745  1.00 46.37           C  
ATOM    918  CD  ARG A 309      -3.799 -12.755  32.755  1.00 49.33           C  
ATOM    919  NE  ARG A 309      -4.770 -11.875  32.089  1.00 50.16           N  
ATOM    920  CZ  ARG A 309      -5.483 -10.894  32.667  1.00 53.87           C  
ATOM    921  NH1 ARG A 309      -5.402 -10.637  33.980  1.00 61.30           N  
ATOM    922  NH2 ARG A 309      -6.291 -10.149  31.906  1.00 52.57           N1+
ATOM    923  H   ARG A 309      -0.670 -10.936  29.514  1.00  0.00           H  
ATOM    924  HA  ARG A 309      -0.150 -13.501  30.713  1.00  0.00           H  
ATOM    925  HB3 ARG A 309      -2.597 -11.721  30.470  1.00  0.00           H  
ATOM    926  HB2 ARG A 309      -1.459 -11.780  31.793  1.00  0.00           H  
ATOM    927  HG3 ARG A 309      -2.272 -14.202  32.241  1.00  0.00           H  
ATOM    928  HG2 ARG A 309      -3.453 -13.924  30.986  1.00  0.00           H  
ATOM    929  HD3 ARG A 309      -3.194 -12.095  33.377  1.00  0.00           H  
ATOM    930  HD2 ARG A 309      -4.268 -13.471  33.430  1.00  0.00           H  
ATOM    931  HE  ARG A 309      -4.909 -12.030  31.097  1.00  0.00           H  
ATOM    932 HH12 ARG A 309      -5.940  -9.876  34.377  1.00  0.00           H  
ATOM    933 HH11 ARG A 309      -4.810 -11.197  34.583  1.00  0.00           H  
ATOM    934 HH22 ARG A 309      -6.826  -9.396  32.323  1.00  0.00           H  
ATOM    935 HH21 ARG A 309      -6.351 -10.307  30.909  1.00  0.00           H  
ATOM    936  N   SER A 310      -2.093 -13.386  28.011  1.00 36.94           N  
ATOM    937  CA  SER A 310      -2.661 -14.169  26.907  1.00 33.64           C  
ATOM    938  C   SER A 310      -1.616 -14.636  25.874  1.00 34.08           C  
ATOM    939  O   SER A 310      -1.915 -15.551  25.107  1.00 31.57           O  
ATOM    940  CB  SER A 310      -3.804 -13.369  26.247  1.00 35.73           C  
ATOM    941  OG  SER A 310      -3.336 -12.270  25.489  1.00 38.20           O  
ATOM    942  H   SER A 310      -2.206 -12.384  27.955  1.00  0.00           H  
ATOM    943  HA  SER A 310      -3.107 -15.069  27.335  1.00  0.00           H  
ATOM    944  HB3 SER A 310      -4.508 -13.013  26.999  1.00  0.00           H  
ATOM    945  HB2 SER A 310      -4.373 -14.018  25.580  1.00  0.00           H  
ATOM    946  HG  SER A 310      -3.189 -11.529  26.088  1.00  0.00           H  
ATOM    947  N   ASN A 311      -0.433 -13.991  25.863  1.00 36.10           N  
ATOM    948  CA  ASN A 311       0.680 -14.186  24.921  1.00 37.77           C  
ATOM    949  C   ASN A 311       0.316 -13.786  23.472  1.00 34.19           C  
ATOM    950  O   ASN A 311       0.936 -14.281  22.531  1.00 38.17           O  
ATOM    951  CB  ASN A 311       1.275 -15.616  25.024  1.00 42.57           C  
ATOM    952  CG  ASN A 311       1.749 -15.958  26.440  1.00 44.23           C  
ATOM    953  OD1 ASN A 311       2.733 -15.398  26.918  1.00 51.39           O  
ATOM    954  ND2 ASN A 311       1.049 -16.868  27.120  1.00 50.21           N  
ATOM    955  H   ASN A 311      -0.289 -13.253  26.537  1.00  0.00           H  
ATOM    956  HA  ASN A 311       1.456 -13.482  25.225  1.00  0.00           H  
ATOM    957  HB3 ASN A 311       2.141 -15.708  24.367  1.00  0.00           H  
ATOM    958  HB2 ASN A 311       0.558 -16.364  24.681  1.00  0.00           H  
ATOM    959 HD22 ASN A 311       1.311 -17.097  28.069  1.00  0.00           H  
ATOM    960 HD21 ASN A 311       0.237 -17.306  26.709  1.00  0.00           H  
ATOM    961  N   ARG A 312      -0.677 -12.890  23.322  1.00 29.36           N  
ATOM    962  CA  ARG A 312      -1.169 -12.396  22.039  1.00 32.90           C  
ATOM    963  C   ARG A 312      -0.508 -11.063  21.676  1.00 31.33           C  
ATOM    964  O   ARG A 312      -0.241 -10.239  22.552  1.00 35.20           O  
ATOM    965  CB  ARG A 312      -2.703 -12.228  22.088  1.00 37.57           C  
ATOM    966  CG  ARG A 312      -3.492 -13.509  22.413  1.00 40.84           C  
ATOM    967  CD  ARG A 312      -3.188 -14.691  21.484  1.00 43.36           C  
ATOM    968  NE  ARG A 312      -4.125 -15.798  21.708  1.00 43.36           N  
ATOM    969  CZ  ARG A 312      -4.107 -16.977  21.066  1.00 40.52           C  
ATOM    970  NH1 ARG A 312      -3.212 -17.229  20.100  1.00 36.29           N  
ATOM    971  NH2 ARG A 312      -5.003 -17.916  21.394  1.00 40.14           N1+
ATOM    972  H   ARG A 312      -1.132 -12.518  24.144  1.00  0.00           H  
ATOM    973  HA  ARG A 312      -0.927 -13.116  21.255  1.00  0.00           H  
ATOM    974  HB3 ARG A 312      -3.053 -11.842  21.130  1.00  0.00           H  
ATOM    975  HB2 ARG A 312      -2.961 -11.465  22.824  1.00  0.00           H  
ATOM    976  HG3 ARG A 312      -4.565 -13.320  22.472  1.00  0.00           H  
ATOM    977  HG2 ARG A 312      -3.191 -13.816  23.411  1.00  0.00           H  
ATOM    978  HD3 ARG A 312      -2.221 -15.108  21.769  1.00  0.00           H  
ATOM    979  HD2 ARG A 312      -3.105 -14.391  20.441  1.00  0.00           H  
ATOM    980  HE  ARG A 312      -4.818 -15.649  22.428  1.00  0.00           H  
ATOM    981 HH12 ARG A 312      -3.205 -18.117  19.621  1.00  0.00           H  
ATOM    982 HH11 ARG A 312      -2.533 -16.524  19.850  1.00  0.00           H  
ATOM    983 HH22 ARG A 312      -5.006 -18.809  20.921  1.00  0.00           H  
ATOM    984 HH21 ARG A 312      -5.684 -17.743  22.120  1.00  0.00           H  
ATOM    985  N   PHE A 313      -0.297 -10.882  20.367  1.00 28.51           N  
ATOM    986  CA  PHE A 313       0.209  -9.658  19.757  1.00 25.87           C  
ATOM    987  C   PHE A 313      -0.988  -8.784  19.374  1.00 24.71           C  
ATOM    988  O   PHE A 313      -1.865  -9.258  18.650  1.00 26.69           O  
ATOM    989  CB  PHE A 313       1.058 -10.053  18.534  1.00 28.23           C  
ATOM    990  CG  PHE A 313       2.267 -10.922  18.856  1.00 29.16           C  
ATOM    991  CD1 PHE A 313       3.091 -10.648  19.972  1.00 29.00           C  
ATOM    992  CD2 PHE A 313       2.648 -11.950  17.968  1.00 30.76           C  
ATOM    993  CE1 PHE A 313       4.201 -11.439  20.231  1.00 31.50           C  
ATOM    994  CE2 PHE A 313       3.768 -12.724  18.239  1.00 30.07           C  
ATOM    995  CZ  PHE A 313       4.535 -12.477  19.371  1.00 30.24           C  
ATOM    996  H   PHE A 313      -0.557 -11.616  19.722  1.00  0.00           H  
ATOM    997  HA  PHE A 313       0.825  -9.105  20.466  1.00  0.00           H  
ATOM    998  HB3 PHE A 313       1.396  -9.167  18.006  1.00  0.00           H  
ATOM    999  HB2 PHE A 313       0.429 -10.589  17.821  1.00  0.00           H  
ATOM   1000  HD1 PHE A 313       2.868  -9.831  20.642  1.00  0.00           H  
ATOM   1001  HD2 PHE A 313       2.063 -12.149  17.082  1.00  0.00           H  
ATOM   1002  HE1 PHE A 313       4.817 -11.236  21.095  1.00  0.00           H  
ATOM   1003  HE2 PHE A 313       4.047 -13.521  17.565  1.00  0.00           H  
ATOM   1004  HZ  PHE A 313       5.405 -13.084  19.574  1.00  0.00           H  
ATOM   1005  N   THR A 314      -1.024  -7.558  19.916  1.00 23.25           N  
ATOM   1006  CA  THR A 314      -2.215  -6.710  19.914  1.00 23.67           C  
ATOM   1007  C   THR A 314      -1.853  -5.268  19.527  1.00 23.64           C  
ATOM   1008  O   THR A 314      -0.975  -4.689  20.158  1.00 22.29           O  
ATOM   1009  CB  THR A 314      -2.860  -6.687  21.327  1.00 24.65           C  
ATOM   1010  OG1 THR A 314      -3.241  -7.998  21.702  1.00 28.77           O  
ATOM   1011  CG2 THR A 314      -4.099  -5.795  21.489  1.00 23.14           C  
ATOM   1012  H   THR A 314      -0.251  -7.236  20.483  1.00  0.00           H  
ATOM   1013  HA  THR A 314      -2.944  -7.093  19.205  1.00  0.00           H  
ATOM   1014  HB  THR A 314      -2.113  -6.356  22.048  1.00  0.00           H  
ATOM   1015  HG1 THR A 314      -3.666  -7.954  22.562  1.00  0.00           H  
ATOM   1016 HG21 THR A 314      -4.499  -5.886  22.497  1.00  0.00           H  
ATOM   1017 HG22 THR A 314      -3.880  -4.740  21.330  1.00  0.00           H  
ATOM   1018 HG23 THR A 314      -4.885  -6.091  20.797  1.00  0.00           H  
ATOM   1019  N   TRP A 315      -2.556  -4.704  18.530  1.00 22.93           N  
ATOM   1020  CA  TRP A 315      -2.409  -3.317  18.083  1.00 23.08           C  
ATOM   1021  C   TRP A 315      -2.893  -2.281  19.114  1.00 25.97           C  
ATOM   1022  O   TRP A 315      -3.911  -2.495  19.776  1.00 23.78           O  
ATOM   1023  CB  TRP A 315      -3.176  -3.089  16.761  1.00 23.81           C  
ATOM   1024  CG  TRP A 315      -2.697  -3.794  15.523  1.00 25.13           C  
ATOM   1025  CD1 TRP A 315      -3.472  -4.529  14.694  1.00 25.15           C  
ATOM   1026  CD2 TRP A 315      -1.366  -3.786  14.917  1.00 23.78           C  
ATOM   1027  NE1 TRP A 315      -2.730  -4.937  13.604  1.00 24.52           N  
ATOM   1028  CE2 TRP A 315      -1.424  -4.503  13.682  1.00 24.79           C  
ATOM   1029  CE3 TRP A 315      -0.112  -3.238  15.276  1.00 25.08           C  
ATOM   1030  CZ2 TRP A 315      -0.303  -4.647  12.843  1.00 24.98           C  
ATOM   1031  CZ3 TRP A 315       1.025  -3.416  14.466  1.00 24.67           C  
ATOM   1032  CH2 TRP A 315       0.930  -4.105  13.245  1.00 24.17           C  
ATOM   1033  H   TRP A 315      -3.268  -5.249  18.058  1.00  0.00           H  
ATOM   1034  HA  TRP A 315      -1.348  -3.136  17.910  1.00  0.00           H  
ATOM   1035  HB3 TRP A 315      -3.169  -2.026  16.515  1.00  0.00           H  
ATOM   1036  HB2 TRP A 315      -4.227  -3.343  16.910  1.00  0.00           H  
ATOM   1037  HD1 TRP A 315      -4.518  -4.740  14.859  1.00  0.00           H  
ATOM   1038  HE1 TRP A 315      -3.125  -5.506  12.866  1.00  0.00           H  
ATOM   1039  HE3 TRP A 315      -0.015  -2.687  16.196  1.00  0.00           H  
ATOM   1040  HZ2 TRP A 315      -0.377  -5.172  11.904  1.00  0.00           H  
ATOM   1041  HZ3 TRP A 315       1.976  -3.020  14.783  1.00  0.00           H  
ATOM   1042  HH2 TRP A 315       1.808  -4.221  12.629  1.00  0.00           H  
ATOM   1043  N   MET A 316      -2.192  -1.137  19.127  1.00 22.96           N  
ATOM   1044  CA  MET A 316      -2.629   0.123  19.727  1.00 26.89           C  
ATOM   1045  C   MET A 316      -2.594   1.207  18.636  1.00 26.57           C  
ATOM   1046  O   MET A 316      -1.927   1.033  17.615  1.00 24.82           O  
ATOM   1047  CB  MET A 316      -1.741   0.446  20.952  1.00 26.71           C  
ATOM   1048  CG  MET A 316      -0.428   1.199  20.678  1.00 27.08           C  
ATOM   1049  SD  MET A 316       0.706   1.241  22.088  1.00 27.55           S  
ATOM   1050  CE  MET A 316       1.382  -0.430  21.953  1.00 29.47           C  
ATOM   1051  H   MET A 316      -1.370  -1.060  18.542  1.00  0.00           H  
ATOM   1052  HA  MET A 316      -3.663   0.026  20.061  1.00  0.00           H  
ATOM   1053  HB3 MET A 316      -1.544  -0.468  21.507  1.00  0.00           H  
ATOM   1054  HB2 MET A 316      -2.319   1.068  21.634  1.00  0.00           H  
ATOM   1055  HG3 MET A 316      -0.653   2.232  20.416  1.00  0.00           H  
ATOM   1056  HG2 MET A 316       0.096   0.764  19.829  1.00  0.00           H  
ATOM   1057  HE1 MET A 316       1.982  -0.667  22.826  1.00  0.00           H  
ATOM   1058  HE2 MET A 316       0.589  -1.174  21.884  1.00  0.00           H  
ATOM   1059  HE3 MET A 316       2.012  -0.506  21.068  1.00  0.00           H  
ATOM   1060  N   GLY A 317      -3.315   2.314  18.873  1.00 26.53           N  
ATOM   1061  CA  GLY A 317      -3.479   3.397  17.906  1.00 26.66           C  
ATOM   1062  C   GLY A 317      -2.309   4.373  18.017  1.00 24.48           C  
ATOM   1063  O   GLY A 317      -2.489   5.484  18.506  1.00 21.98           O  
ATOM   1064  H   GLY A 317      -3.801   2.414  19.755  1.00  0.00           H  
ATOM   1065  HA3 GLY A 317      -4.411   3.919  18.106  1.00  0.00           H  
ATOM   1066  HA2 GLY A 317      -3.550   3.014  16.887  1.00  0.00           H  
ATOM   1067  N   LEU A 318      -1.130   3.944  17.547  1.00 22.81           N  
ATOM   1068  CA  LEU A 318       0.134   4.669  17.595  1.00 22.53           C  
ATOM   1069  C   LEU A 318       0.935   4.279  16.344  1.00 23.01           C  
ATOM   1070  O   LEU A 318       1.088   3.085  16.078  1.00 25.40           O  
ATOM   1071  CB  LEU A 318       0.835   4.312  18.928  1.00 22.95           C  
ATOM   1072  CG  LEU A 318       2.247   4.887  19.169  1.00 23.79           C  
ATOM   1073  CD1 LEU A 318       2.255   6.426  19.173  1.00 25.82           C  
ATOM   1074  CD2 LEU A 318       2.883   4.300  20.448  1.00 24.01           C  
ATOM   1075  H   LEU A 318      -1.071   3.011  17.162  1.00  0.00           H  
ATOM   1076  HA  LEU A 318      -0.064   5.740  17.560  1.00  0.00           H  
ATOM   1077  HB3 LEU A 318       0.884   3.230  18.999  1.00  0.00           H  
ATOM   1078  HB2 LEU A 318       0.194   4.617  19.749  1.00  0.00           H  
ATOM   1079  HG  LEU A 318       2.875   4.547  18.349  1.00  0.00           H  
ATOM   1080 HD11 LEU A 318       2.829   6.846  19.998  1.00  0.00           H  
ATOM   1081 HD12 LEU A 318       2.695   6.802  18.251  1.00  0.00           H  
ATOM   1082 HD13 LEU A 318       1.249   6.837  19.250  1.00  0.00           H  
ATOM   1083 HD21 LEU A 318       3.876   3.901  20.239  1.00  0.00           H  
ATOM   1084 HD22 LEU A 318       2.991   5.038  21.243  1.00  0.00           H  
ATOM   1085 HD23 LEU A 318       2.292   3.484  20.862  1.00  0.00           H  
ATOM   1086  N   SER A 319       1.407   5.288  15.592  1.00 22.49           N  
ATOM   1087  CA  SER A 319       2.080   5.104  14.305  1.00 25.69           C  
ATOM   1088  C   SER A 319       3.083   6.229  14.007  1.00 25.74           C  
ATOM   1089  O   SER A 319       2.889   7.350  14.474  1.00 24.68           O  
ATOM   1090  CB  SER A 319       1.024   4.940  13.182  1.00 27.43           C  
ATOM   1091  OG  SER A 319       0.387   6.151  12.828  1.00 29.05           O  
ATOM   1092  H   SER A 319       1.249   6.248  15.872  1.00  0.00           H  
ATOM   1093  HA  SER A 319       2.649   4.181  14.365  1.00  0.00           H  
ATOM   1094  HB3 SER A 319       0.277   4.192  13.448  1.00  0.00           H  
ATOM   1095  HB2 SER A 319       1.501   4.581  12.274  1.00  0.00           H  
ATOM   1096  HG  SER A 319      -0.254   6.377  13.512  1.00  0.00           H  
ATOM   1097  N   ASP A 320       4.097   5.911  13.181  1.00 26.19           N  
ATOM   1098  CA  ASP A 320       4.967   6.895  12.517  1.00 26.06           C  
ATOM   1099  C   ASP A 320       4.744   6.829  10.984  1.00 29.97           C  
ATOM   1100  O   ASP A 320       5.667   7.111  10.220  1.00 26.03           O  
ATOM   1101  CB  ASP A 320       6.471   6.804  12.937  1.00 26.02           C  
ATOM   1102  CG  ASP A 320       7.226   5.516  12.584  1.00 27.61           C  
ATOM   1103  OD1 ASP A 320       6.591   4.618  12.010  1.00 29.26           O  
ATOM   1104  OD2 ASP A 320       8.441   5.454  12.864  1.00 27.75           O1-
ATOM   1105  H   ASP A 320       4.205   4.956  12.865  1.00  0.00           H  
ATOM   1106  HA  ASP A 320       4.638   7.899  12.784  1.00  0.00           H  
ATOM   1107  HB3 ASP A 320       6.523   6.922  14.019  1.00  0.00           H  
ATOM   1108  HB2 ASP A 320       7.014   7.639  12.503  1.00  0.00           H  
ATOM   1109  N   LEU A 321       3.525   6.442  10.557  1.00 32.94           N  
ATOM   1110  CA  LEU A 321       3.095   6.307   9.159  1.00 32.82           C  
ATOM   1111  C   LEU A 321       3.238   7.603   8.342  1.00 37.40           C  
ATOM   1112  O   LEU A 321       3.722   7.540   7.212  1.00 35.52           O  
ATOM   1113  CB  LEU A 321       1.626   5.814   9.119  1.00 30.87           C  
ATOM   1114  CG  LEU A 321       1.458   4.282   9.188  1.00 30.75           C  
ATOM   1115  CD1 LEU A 321       0.020   3.903   9.582  1.00 30.74           C  
ATOM   1116  CD2 LEU A 321       1.859   3.608   7.857  1.00 32.00           C  
ATOM   1117  H   LEU A 321       2.824   6.223  11.250  1.00  0.00           H  
ATOM   1118  HA  LEU A 321       3.738   5.560   8.692  1.00  0.00           H  
ATOM   1119  HB3 LEU A 321       1.125   6.162   8.213  1.00  0.00           H  
ATOM   1120  HB2 LEU A 321       1.076   6.283   9.937  1.00  0.00           H  
ATOM   1121  HG  LEU A 321       2.114   3.900   9.971  1.00  0.00           H  
ATOM   1122 HD11 LEU A 321      -0.187   2.852   9.384  1.00  0.00           H  
ATOM   1123 HD12 LEU A 321      -0.148   4.061  10.647  1.00  0.00           H  
ATOM   1124 HD13 LEU A 321      -0.716   4.498   9.041  1.00  0.00           H  
ATOM   1125 HD21 LEU A 321       1.011   3.125   7.371  1.00  0.00           H  
ATOM   1126 HD22 LEU A 321       2.269   4.322   7.141  1.00  0.00           H  
ATOM   1127 HD23 LEU A 321       2.613   2.840   8.011  1.00  0.00           H  
ATOM   1128  N   ASN A 322       2.821   8.739   8.929  1.00 33.78           N  
ATOM   1129  CA AASN A 322       2.846  10.061   8.297  0.70 37.22           C  
ATOM   1130  CA BASN A 322       2.937   9.868   8.538  0.30 35.94           C  
ATOM   1131  C   ASN A 322       4.283  10.592   8.109  1.00 36.55           C  
ATOM   1132  O   ASN A 322       4.609  11.041   7.010  1.00 36.68           O  
ATOM   1133  CB AASN A 322       1.923  11.009   9.102  0.70 35.71           C  
ATOM   1134  CB BASN A 322       2.035  10.862   9.273  0.30 34.71           C  
ATOM   1135  CG AASN A 322       1.872  12.448   8.580  0.70 37.60           C  
ATOM   1136  CG BASN A 322       0.563  10.623   8.978  0.30 34.84           C  
ATOM   1137  OD1AASN A 322       2.305  13.373   9.262  0.70 40.24           O  
ATOM   1138  OD1BASN A 322       0.208   9.684   8.263  0.30 34.80           O  
ATOM   1139  ND2AASN A 322       1.344  12.645   7.370  0.70 37.24           N  
ATOM   1140  ND2BASN A 322      -0.300  11.468   9.523  0.30 35.29           N  
ATOM   1141  H   ASN A 322       2.445   8.702   9.867  1.00  0.00           H  
ATOM   1142  HA AASN A 322       2.396   9.924   7.313  0.70  0.00           H  
ATOM   1143  HA BASN A 322       2.524   9.735   7.538  0.30  0.00           H  
ATOM   1144  HB3AASN A 322       2.238  11.043  10.143  0.70  0.00           H  
ATOM   1145  HB3BASN A 322       2.303  11.878   8.982  0.30  0.00           H  
ATOM   1146  HB2AASN A 322       0.905  10.615   9.111  0.70  0.00           H  
ATOM   1147  HB2BASN A 322       2.207  10.783  10.346  0.30  0.00           H  
ATOM   1148 HD22AASN A 322       1.297  13.578   6.987  0.70  0.00           H  
ATOM   1149 HD22BASN A 322      -1.290  11.354   9.359  0.30  0.00           H  
ATOM   1150 HD21AASN A 322       1.013  11.868   6.816  0.70  0.00           H  
ATOM   1151 HD21BASN A 322       0.032  12.226  10.102  0.30  0.00           H  
ATOM   1152  N   GLN A 323       5.108  10.495   9.163  1.00 37.01           N  
ATOM   1153  CA  GLN A 323       6.517  10.874   9.156  1.00 39.77           C  
ATOM   1154  C   GLN A 323       7.296   9.901  10.044  1.00 35.92           C  
ATOM   1155  O   GLN A 323       6.974   9.779  11.225  1.00 36.23           O  
ATOM   1156  CB  GLN A 323       6.673  12.351   9.597  1.00 39.80           C  
ATOM   1157  CG  GLN A 323       8.123  12.849   9.808  1.00 45.23           C  
ATOM   1158  CD  GLN A 323       9.039  12.620   8.601  1.00 54.46           C  
ATOM   1159  OE1 GLN A 323       8.684  12.958   7.475  1.00 55.98           O  
ATOM   1160  NE2 GLN A 323      10.224  12.054   8.832  1.00 55.90           N  
ATOM   1161  H   GLN A 323       4.760  10.129  10.040  1.00  0.00           H  
ATOM   1162  HA  GLN A 323       6.900  10.773   8.138  1.00  0.00           H  
ATOM   1163  HB3 GLN A 323       6.119  12.510  10.524  1.00  0.00           H  
ATOM   1164  HB2 GLN A 323       6.187  12.988   8.856  1.00  0.00           H  
ATOM   1165  HG3 GLN A 323       8.553  12.373  10.691  1.00  0.00           H  
ATOM   1166  HG2 GLN A 323       8.113  13.917  10.020  1.00  0.00           H  
ATOM   1167 HE22 GLN A 323      10.863  11.892   8.068  1.00  0.00           H  
ATOM   1168 HE21 GLN A 323      10.482  11.764   9.766  1.00  0.00           H  
ATOM   1169  N   GLU A 324       8.313   9.249   9.456  1.00 33.86           N  
ATOM   1170  CA  GLU A 324       9.181   8.269  10.107  1.00 34.14           C  
ATOM   1171  C   GLU A 324       9.957   8.859  11.298  1.00 32.87           C  
ATOM   1172  O   GLU A 324      10.533   9.940  11.174  1.00 35.72           O  
ATOM   1173  CB  GLU A 324      10.129   7.669   9.042  1.00 32.55           C  
ATOM   1174  CG  GLU A 324      11.070   6.545   9.531  1.00 34.25           C  
ATOM   1175  CD  GLU A 324      10.328   5.366  10.161  1.00 32.57           C  
ATOM   1176  OE1 GLU A 324       9.269   4.996   9.616  1.00 34.72           O  
ATOM   1177  OE2 GLU A 324      10.837   4.856  11.181  1.00 30.84           O1-
ATOM   1178  H   GLU A 324       8.511   9.424   8.481  1.00  0.00           H  
ATOM   1179  HA  GLU A 324       8.522   7.483  10.478  1.00  0.00           H  
ATOM   1180  HB3 GLU A 324      10.743   8.469   8.628  1.00  0.00           H  
ATOM   1181  HB2 GLU A 324       9.543   7.302   8.199  1.00  0.00           H  
ATOM   1182  HG3 GLU A 324      11.790   6.942  10.248  1.00  0.00           H  
ATOM   1183  HG2 GLU A 324      11.653   6.167   8.691  1.00  0.00           H  
ATOM   1184  N   GLY A 325       9.947   8.126  12.422  1.00 32.56           N  
ATOM   1185  CA  GLY A 325      10.598   8.513  13.673  1.00 30.65           C  
ATOM   1186  C   GLY A 325       9.691   9.377  14.565  1.00 32.46           C  
ATOM   1187  O   GLY A 325       9.923   9.424  15.774  1.00 38.18           O  
ATOM   1188  H   GLY A 325       9.447   7.245  12.433  1.00  0.00           H  
ATOM   1189  HA3 GLY A 325      11.528   9.049  13.477  1.00  0.00           H  
ATOM   1190  HA2 GLY A 325      10.870   7.611  14.218  1.00  0.00           H  
ATOM   1191  N   THR A 326       8.659  10.032  14.002  1.00 30.76           N  
ATOM   1192  CA  THR A 326       7.672  10.815  14.741  1.00 32.35           C  
ATOM   1193  C   THR A 326       6.483   9.905  15.087  1.00 30.35           C  
ATOM   1194  O   THR A 326       5.543   9.788  14.302  1.00 29.84           O  
ATOM   1195  CB  THR A 326       7.165  12.040  13.926  1.00 35.16           C  
ATOM   1196  OG1 THR A 326       8.257  12.887  13.629  1.00 38.50           O  
ATOM   1197  CG2 THR A 326       6.092  12.891  14.637  1.00 33.60           C  
ATOM   1198  H   THR A 326       8.507   9.961  13.005  1.00  0.00           H  
ATOM   1199  HA  THR A 326       8.105  11.192  15.670  1.00  0.00           H  
ATOM   1200  HB  THR A 326       6.761  11.711  12.968  1.00  0.00           H  
ATOM   1201  HG1 THR A 326       7.920  13.677  13.193  1.00  0.00           H  
ATOM   1202 HG21 THR A 326       5.841  13.778  14.057  1.00  0.00           H  
ATOM   1203 HG22 THR A 326       5.160  12.346  14.786  1.00  0.00           H  
ATOM   1204 HG23 THR A 326       6.438  13.225  15.616  1.00  0.00           H  
ATOM   1205  N   TRP A 327       6.561   9.255  16.257  1.00 31.85           N  
ATOM   1206  CA  TRP A 327       5.471   8.448  16.797  1.00 32.65           C  
ATOM   1207  C   TRP A 327       4.365   9.349  17.353  1.00 31.86           C  
ATOM   1208  O   TRP A 327       4.632  10.222  18.180  1.00 30.88           O  
ATOM   1209  CB  TRP A 327       6.012   7.452  17.828  1.00 32.50           C  
ATOM   1210  CG  TRP A 327       6.823   6.355  17.212  1.00 31.18           C  
ATOM   1211  CD1 TRP A 327       8.160   6.368  17.014  1.00 32.42           C  
ATOM   1212  CD2 TRP A 327       6.338   5.133  16.579  1.00 30.50           C  
ATOM   1213  NE1 TRP A 327       8.535   5.226  16.338  1.00 33.28           N  
ATOM   1214  CE2 TRP A 327       7.454   4.421  16.049  1.00 31.91           C  
ATOM   1215  CE3 TRP A 327       5.063   4.554  16.387  1.00 27.58           C  
ATOM   1216  CZ2 TRP A 327       7.314   3.191  15.385  1.00 31.93           C  
ATOM   1217  CZ3 TRP A 327       4.909   3.319  15.728  1.00 26.77           C  
ATOM   1218  CH2 TRP A 327       6.031   2.640  15.221  1.00 29.27           C  
ATOM   1219  H   TRP A 327       7.371   9.369  16.850  1.00  0.00           H  
ATOM   1220  HA  TRP A 327       5.042   7.857  15.985  1.00  0.00           H  
ATOM   1221  HB3 TRP A 327       5.186   6.981  18.362  1.00  0.00           H  
ATOM   1222  HB2 TRP A 327       6.606   7.971  18.578  1.00  0.00           H  
ATOM   1223  HD1 TRP A 327       8.818   7.168  17.320  1.00  0.00           H  
ATOM   1224  HE1 TRP A 327       9.492   5.044  16.059  1.00  0.00           H  
ATOM   1225  HE3 TRP A 327       4.193   5.080  16.745  1.00  0.00           H  
ATOM   1226  HZ2 TRP A 327       8.179   2.674  15.004  1.00  0.00           H  
ATOM   1227  HZ3 TRP A 327       3.928   2.886  15.609  1.00  0.00           H  
ATOM   1228  HH2 TRP A 327       5.904   1.698  14.708  1.00  0.00           H  
ATOM   1229  N   GLN A 328       3.154   9.123  16.834  1.00 33.54           N  
ATOM   1230  CA  GLN A 328       1.978   9.951  17.036  1.00 34.00           C  
ATOM   1231  C   GLN A 328       0.776   9.026  17.248  1.00 28.24           C  
ATOM   1232  O   GLN A 328       0.576   8.095  16.468  1.00 26.63           O  
ATOM   1233  CB  GLN A 328       1.827  10.847  15.787  1.00 32.99           C  
ATOM   1234  CG  GLN A 328       0.666  11.859  15.840  1.00 39.80           C  
ATOM   1235  CD  GLN A 328       0.564  12.708  14.569  1.00 41.24           C  
ATOM   1236  OE1 GLN A 328       1.039  12.321  13.502  1.00 42.54           O  
ATOM   1237  NE2 GLN A 328      -0.087  13.866  14.671  1.00 47.89           N  
ATOM   1238  H   GLN A 328       3.044   8.389  16.145  1.00  0.00           H  
ATOM   1239  HA  GLN A 328       2.102  10.575  17.922  1.00  0.00           H  
ATOM   1240  HB3 GLN A 328       1.714  10.208  14.909  1.00  0.00           H  
ATOM   1241  HB2 GLN A 328       2.758  11.396  15.635  1.00  0.00           H  
ATOM   1242  HG3 GLN A 328       0.789  12.513  16.704  1.00  0.00           H  
ATOM   1243  HG2 GLN A 328      -0.284  11.344  15.965  1.00  0.00           H  
ATOM   1244 HE22 GLN A 328      -0.194  14.461  13.862  1.00  0.00           H  
ATOM   1245 HE21 GLN A 328      -0.472  14.164  15.558  1.00  0.00           H  
ATOM   1246  N   TRP A 329      -0.008   9.316  18.295  1.00 28.72           N  
ATOM   1247  CA  TRP A 329      -1.278   8.661  18.600  1.00 26.90           C  
ATOM   1248  C   TRP A 329      -2.375   9.086  17.607  1.00 27.08           C  
ATOM   1249  O   TRP A 329      -2.295  10.170  17.029  1.00 23.80           O  
ATOM   1250  CB  TRP A 329      -1.684   8.986  20.048  1.00 27.89           C  
ATOM   1251  CG  TRP A 329      -0.729   8.569  21.132  1.00 29.95           C  
ATOM   1252  CD1 TRP A 329       0.173   9.375  21.737  1.00 31.12           C  
ATOM   1253  CD2 TRP A 329      -0.541   7.248  21.732  1.00 30.62           C  
ATOM   1254  NE1 TRP A 329       0.885   8.656  22.673  1.00 31.52           N  
ATOM   1255  CE2 TRP A 329       0.497   7.335  22.708  1.00 30.50           C  
ATOM   1256  CE3 TRP A 329      -1.148   5.984  21.567  1.00 31.30           C  
ATOM   1257  CZ2 TRP A 329       0.916   6.228  23.466  1.00 30.08           C  
ATOM   1258  CZ3 TRP A 329      -0.735   4.861  22.314  1.00 32.00           C  
ATOM   1259  CH2 TRP A 329       0.304   4.979  23.255  1.00 31.88           C  
ATOM   1260  H   TRP A 329       0.210  10.122  18.868  1.00  0.00           H  
ATOM   1261  HA  TRP A 329      -1.127   7.586  18.517  1.00  0.00           H  
ATOM   1262  HB3 TRP A 329      -2.646   8.525  20.264  1.00  0.00           H  
ATOM   1263  HB2 TRP A 329      -1.844  10.059  20.142  1.00  0.00           H  
ATOM   1264  HD1 TRP A 329       0.295  10.426  21.530  1.00  0.00           H  
ATOM   1265  HE1 TRP A 329       1.585   9.077  23.271  1.00  0.00           H  
ATOM   1266  HE3 TRP A 329      -1.948   5.877  20.854  1.00  0.00           H  
ATOM   1267  HZ2 TRP A 329       1.703   6.335  24.197  1.00  0.00           H  
ATOM   1268  HZ3 TRP A 329      -1.216   3.907  22.160  1.00  0.00           H  
ATOM   1269  HH2 TRP A 329       0.622   4.116  23.821  1.00  0.00           H  
ATOM   1270  N   VAL A 330      -3.381   8.218  17.420  1.00 25.07           N  
ATOM   1271  CA  VAL A 330      -4.454   8.383  16.430  1.00 26.48           C  
ATOM   1272  C   VAL A 330      -5.474   9.511  16.715  1.00 30.45           C  
ATOM   1273  O   VAL A 330      -6.254   9.830  15.818  1.00 33.56           O  
ATOM   1274  CB  VAL A 330      -5.223   7.054  16.211  1.00 27.23           C  
ATOM   1275  CG1 VAL A 330      -4.341   6.006  15.524  1.00 28.23           C  
ATOM   1276  CG2 VAL A 330      -5.863   6.486  17.486  1.00 25.81           C  
ATOM   1277  H   VAL A 330      -3.372   7.340  17.921  1.00  0.00           H  
ATOM   1278  HA  VAL A 330      -3.978   8.646  15.484  1.00  0.00           H  
ATOM   1279  HB  VAL A 330      -6.046   7.241  15.521  1.00  0.00           H  
ATOM   1280 HG11 VAL A 330      -4.760   5.010  15.641  1.00  0.00           H  
ATOM   1281 HG12 VAL A 330      -4.242   6.214  14.458  1.00  0.00           H  
ATOM   1282 HG13 VAL A 330      -3.337   5.977  15.942  1.00  0.00           H  
ATOM   1283 HG21 VAL A 330      -6.506   5.636  17.255  1.00  0.00           H  
ATOM   1284 HG22 VAL A 330      -5.107   6.145  18.189  1.00  0.00           H  
ATOM   1285 HG23 VAL A 330      -6.468   7.230  17.995  1.00  0.00           H  
ATOM   1286  N   ASP A 331      -5.424  10.131  17.908  1.00 29.93           N  
ATOM   1287  CA  ASP A 331      -6.132  11.383  18.221  1.00 32.07           C  
ATOM   1288  C   ASP A 331      -5.368  12.634  17.719  1.00 36.44           C  
ATOM   1289  O   ASP A 331      -5.923  13.731  17.773  1.00 39.43           O  
ATOM   1290  CB  ASP A 331      -6.494  11.529  19.723  1.00 31.95           C  
ATOM   1291  CG  ASP A 331      -5.351  11.380  20.735  1.00 32.55           C  
ATOM   1292  OD1 ASP A 331      -4.188  11.176  20.322  1.00 35.35           O  
ATOM   1293  OD2 ASP A 331      -5.667  11.499  21.938  1.00 32.93           O1-
ATOM   1294  H   ASP A 331      -4.758   9.824  18.605  1.00  0.00           H  
ATOM   1295  HA  ASP A 331      -7.079  11.379  17.680  1.00  0.00           H  
ATOM   1296  HB3 ASP A 331      -7.231  10.762  19.963  1.00  0.00           H  
ATOM   1297  HB2 ASP A 331      -6.970  12.496  19.889  1.00  0.00           H  
ATOM   1298  N   GLY A 332      -4.125  12.450  17.244  1.00 34.63           N  
ATOM   1299  CA  GLY A 332      -3.252  13.490  16.707  1.00 34.31           C  
ATOM   1300  C   GLY A 332      -2.192  13.940  17.725  1.00 35.59           C  
ATOM   1301  O   GLY A 332      -1.309  14.709  17.344  1.00 36.92           O  
ATOM   1302  H   GLY A 332      -3.743  11.513  17.245  1.00  0.00           H  
ATOM   1303  HA3 GLY A 332      -3.822  14.357  16.369  1.00  0.00           H  
ATOM   1304  HA2 GLY A 332      -2.745  13.086  15.831  1.00  0.00           H  
ATOM   1305  N   SER A 333      -2.248  13.481  18.990  1.00 36.02           N  
ATOM   1306  CA  SER A 333      -1.275  13.829  20.032  1.00 35.29           C  
ATOM   1307  C   SER A 333       0.065  13.081  19.819  1.00 34.49           C  
ATOM   1308  O   SER A 333       0.034  11.909  19.451  1.00 31.29           O  
ATOM   1309  CB  SER A 333      -1.909  13.558  21.417  1.00 37.40           C  
ATOM   1310  OG  SER A 333      -1.994  12.188  21.761  1.00 40.84           O  
ATOM   1311  H   SER A 333      -2.979  12.834  19.254  1.00  0.00           H  
ATOM   1312  HA  SER A 333      -1.133  14.907  19.954  1.00  0.00           H  
ATOM   1313  HB3 SER A 333      -2.907  13.995  21.472  1.00  0.00           H  
ATOM   1314  HB2 SER A 333      -1.316  14.050  22.189  1.00  0.00           H  
ATOM   1315  HG  SER A 333      -2.678  11.779  21.213  1.00  0.00           H  
ATOM   1316  N   PRO A 334       1.220  13.754  20.029  1.00 36.10           N  
ATOM   1317  CA  PRO A 334       2.541  13.105  19.918  1.00 34.15           C  
ATOM   1318  C   PRO A 334       2.837  12.160  21.098  1.00 34.50           C  
ATOM   1319  O   PRO A 334       2.326  12.381  22.198  1.00 32.77           O  
ATOM   1320  CB  PRO A 334       3.510  14.298  19.897  1.00 36.53           C  
ATOM   1321  CG  PRO A 334       2.824  15.361  20.741  1.00 36.50           C  
ATOM   1322  CD  PRO A 334       1.349  15.163  20.411  1.00 34.73           C  
ATOM   1323  HA  PRO A 334       2.624  12.552  18.981  1.00  0.00           H  
ATOM   1324  HB3 PRO A 334       3.615  14.657  18.872  1.00  0.00           H  
ATOM   1325  HB2 PRO A 334       4.510  14.059  20.261  1.00  0.00           H  
ATOM   1326  HG3 PRO A 334       3.181  16.372  20.542  1.00  0.00           H  
ATOM   1327  HG2 PRO A 334       2.993  15.149  21.798  1.00  0.00           H  
ATOM   1328  HD2 PRO A 334       0.720  15.432  21.260  1.00  0.00           H  
ATOM   1329  HD3 PRO A 334       1.066  15.784  19.559  1.00  0.00           H  
ATOM   1330  N   LEU A 335       3.686  11.145  20.855  1.00 33.22           N  
ATOM   1331  CA  LEU A 335       4.227  10.274  21.901  1.00 33.90           C  
ATOM   1332  C   LEU A 335       5.121  11.077  22.861  1.00 32.89           C  
ATOM   1333  O   LEU A 335       6.138  11.623  22.431  1.00 31.59           O  
ATOM   1334  CB  LEU A 335       4.988   9.083  21.270  1.00 31.89           C  
ATOM   1335  CG  LEU A 335       5.544   8.060  22.292  1.00 33.24           C  
ATOM   1336  CD1 LEU A 335       4.444   7.473  23.186  1.00 32.93           C  
ATOM   1337  CD2 LEU A 335       6.344   6.940  21.607  1.00 33.08           C  
ATOM   1338  H   LEU A 335       4.051  11.002  19.922  1.00  0.00           H  
ATOM   1339  HA  LEU A 335       3.375   9.882  22.456  1.00  0.00           H  
ATOM   1340  HB3 LEU A 335       5.810   9.464  20.661  1.00  0.00           H  
ATOM   1341  HB2 LEU A 335       4.324   8.566  20.578  1.00  0.00           H  
ATOM   1342  HG  LEU A 335       6.253   8.575  22.941  1.00  0.00           H  
ATOM   1343 HD11 LEU A 335       4.807   6.604  23.729  1.00  0.00           H  
ATOM   1344 HD12 LEU A 335       4.115   8.193  23.934  1.00  0.00           H  
ATOM   1345 HD13 LEU A 335       3.574   7.171  22.602  1.00  0.00           H  
ATOM   1346 HD21 LEU A 335       7.117   6.557  22.273  1.00  0.00           H  
ATOM   1347 HD22 LEU A 335       5.705   6.102  21.325  1.00  0.00           H  
ATOM   1348 HD23 LEU A 335       6.843   7.290  20.706  1.00  0.00           H  
ATOM   1349  N   LEU A 336       4.716  11.131  24.138  1.00 32.84           N  
ATOM   1350  CA  LEU A 336       5.419  11.849  25.199  1.00 33.89           C  
ATOM   1351  C   LEU A 336       6.743  11.139  25.570  1.00 34.10           C  
ATOM   1352  O   LEU A 336       6.767   9.906  25.569  1.00 33.75           O  
ATOM   1353  CB  LEU A 336       4.489  11.918  26.427  1.00 35.47           C  
ATOM   1354  CG  LEU A 336       3.256  12.833  26.249  1.00 37.74           C  
ATOM   1355  CD1 LEU A 336       2.271  12.663  27.425  1.00 37.38           C  
ATOM   1356  CD2 LEU A 336       3.644  14.310  26.020  1.00 41.30           C  
ATOM   1357  H   LEU A 336       3.865  10.657  24.412  1.00  0.00           H  
ATOM   1358  HA  LEU A 336       5.593  12.854  24.825  1.00  0.00           H  
ATOM   1359  HB3 LEU A 336       5.048  12.255  27.301  1.00  0.00           H  
ATOM   1360  HB2 LEU A 336       4.156  10.908  26.657  1.00  0.00           H  
ATOM   1361  HG  LEU A 336       2.725  12.501  25.356  1.00  0.00           H  
ATOM   1362 HD11 LEU A 336       1.272  12.436  27.053  1.00  0.00           H  
ATOM   1363 HD12 LEU A 336       2.559  11.847  28.088  1.00  0.00           H  
ATOM   1364 HD13 LEU A 336       2.192  13.557  28.044  1.00  0.00           H  
ATOM   1365 HD21 LEU A 336       3.038  15.002  26.603  1.00  0.00           H  
ATOM   1366 HD22 LEU A 336       4.686  14.503  26.278  1.00  0.00           H  
ATOM   1367 HD23 LEU A 336       3.513  14.581  24.971  1.00  0.00           H  
ATOM   1368  N   PRO A 337       7.814  11.906  25.894  1.00 36.74           N  
ATOM   1369  CA  PRO A 337       9.091  11.357  26.403  1.00 36.93           C  
ATOM   1370  C   PRO A 337       9.009  10.363  27.579  1.00 36.19           C  
ATOM   1371  O   PRO A 337       9.793   9.417  27.599  1.00 35.14           O  
ATOM   1372  CB  PRO A 337       9.904  12.603  26.788  1.00 39.27           C  
ATOM   1373  CG  PRO A 337       9.389  13.685  25.860  1.00 39.96           C  
ATOM   1374  CD  PRO A 337       7.906  13.361  25.734  1.00 37.98           C  
ATOM   1375  HA  PRO A 337       9.576  10.861  25.562  1.00  0.00           H  
ATOM   1376  HB3 PRO A 337      10.979  12.451  26.689  1.00  0.00           H  
ATOM   1377  HB2 PRO A 337       9.704  12.892  27.821  1.00  0.00           H  
ATOM   1378  HG3 PRO A 337       9.867  13.579  24.885  1.00  0.00           H  
ATOM   1379  HG2 PRO A 337       9.582  14.696  26.219  1.00  0.00           H  
ATOM   1380  HD2 PRO A 337       7.333  13.846  26.524  1.00  0.00           H  
ATOM   1381  HD3 PRO A 337       7.541  13.716  24.770  1.00  0.00           H  
ATOM   1382  N   SER A 338       8.053  10.570  28.502  1.00 37.99           N  
ATOM   1383  CA  SER A 338       7.782   9.700  29.654  1.00 39.19           C  
ATOM   1384  C   SER A 338       7.180   8.320  29.309  1.00 43.12           C  
ATOM   1385  O   SER A 338       7.141   7.466  30.193  1.00 47.05           O  
ATOM   1386  CB  SER A 338       6.916  10.474  30.670  1.00 39.51           C  
ATOM   1387  OG  SER A 338       5.600  10.699  30.198  1.00 42.42           O  
ATOM   1388  H   SER A 338       7.455  11.382  28.422  1.00  0.00           H  
ATOM   1389  HA  SER A 338       8.742   9.508  30.136  1.00  0.00           H  
ATOM   1390  HB3 SER A 338       7.379  11.429  30.921  1.00  0.00           H  
ATOM   1391  HB2 SER A 338       6.849   9.915  31.604  1.00  0.00           H  
ATOM   1392  HG  SER A 338       5.112   9.872  30.246  1.00  0.00           H  
ATOM   1393  N   PHE A 339       6.732   8.126  28.057  1.00 40.15           N  
ATOM   1394  CA  PHE A 339       6.172   6.875  27.540  1.00 41.16           C  
ATOM   1395  C   PHE A 339       7.160   6.058  26.687  1.00 39.17           C  
ATOM   1396  O   PHE A 339       6.833   4.927  26.328  1.00 40.08           O  
ATOM   1397  CB  PHE A 339       4.871   7.175  26.766  1.00 39.26           C  
ATOM   1398  CG  PHE A 339       3.651   7.397  27.640  1.00 43.80           C  
ATOM   1399  CD1 PHE A 339       3.489   8.610  28.341  1.00 50.03           C  
ATOM   1400  CD2 PHE A 339       2.745   6.342  27.880  1.00 44.79           C  
ATOM   1401  CE1 PHE A 339       2.415   8.780  29.202  1.00 51.20           C  
ATOM   1402  CE2 PHE A 339       1.684   6.526  28.756  1.00 48.23           C  
ATOM   1403  CZ  PHE A 339       1.515   7.742  29.405  1.00 49.99           C  
ATOM   1404  H   PHE A 339       6.795   8.884  27.389  1.00  0.00           H  
ATOM   1405  HA  PHE A 339       5.915   6.227  28.376  1.00  0.00           H  
ATOM   1406  HB3 PHE A 339       4.638   6.365  26.077  1.00  0.00           H  
ATOM   1407  HB2 PHE A 339       5.006   8.059  26.145  1.00  0.00           H  
ATOM   1408  HD1 PHE A 339       4.205   9.407  28.217  1.00  0.00           H  
ATOM   1409  HD2 PHE A 339       2.873   5.388  27.391  1.00  0.00           H  
ATOM   1410  HE1 PHE A 339       2.287   9.714  29.728  1.00  0.00           H  
ATOM   1411  HE2 PHE A 339       0.997   5.716  28.945  1.00  0.00           H  
ATOM   1412  HZ  PHE A 339       0.691   7.879  30.085  1.00  0.00           H  
ATOM   1413  N   LYS A 340       8.349   6.612  26.389  1.00 37.06           N  
ATOM   1414  CA  LYS A 340       9.396   5.944  25.607  1.00 37.81           C  
ATOM   1415  C   LYS A 340      10.122   4.807  26.360  1.00 33.73           C  
ATOM   1416  O   LYS A 340      10.787   3.998  25.714  1.00 36.80           O  
ATOM   1417  CB  LYS A 340      10.378   6.994  25.051  1.00 39.12           C  
ATOM   1418  CG  LYS A 340       9.736   7.913  23.995  1.00 42.86           C  
ATOM   1419  CD  LYS A 340      10.729   8.928  23.405  1.00 46.82           C  
ATOM   1420  CE  LYS A 340      10.155   9.751  22.239  1.00 49.56           C  
ATOM   1421  NZ  LYS A 340       8.999  10.568  22.644  1.00 50.88           N1+
ATOM   1422  H   LYS A 340       8.567   7.540  26.726  1.00  0.00           H  
ATOM   1423  HA  LYS A 340       8.904   5.474  24.753  1.00  0.00           H  
ATOM   1424  HB3 LYS A 340      11.222   6.484  24.583  1.00  0.00           H  
ATOM   1425  HB2 LYS A 340      10.797   7.586  25.866  1.00  0.00           H  
ATOM   1426  HG3 LYS A 340       8.891   8.442  24.436  1.00  0.00           H  
ATOM   1427  HG2 LYS A 340       9.328   7.301  23.190  1.00  0.00           H  
ATOM   1428  HD3 LYS A 340      11.617   8.399  23.055  1.00  0.00           H  
ATOM   1429  HD2 LYS A 340      11.076   9.599  24.191  1.00  0.00           H  
ATOM   1430  HE3 LYS A 340       9.848   9.095  21.426  1.00  0.00           H  
ATOM   1431  HE2 LYS A 340      10.924  10.414  21.839  1.00  0.00           H  
ATOM   1432  HZ1 LYS A 340       8.268   9.968  22.999  1.00  0.00           H  
ATOM   1433  HZ2 LYS A 340       9.277  11.221  23.362  1.00  0.00           H  
ATOM   1434  HZ3 LYS A 340       8.648  11.078  21.845  1.00  0.00           H  
ATOM   1435  N   GLN A 341       9.949   4.721  27.691  1.00 33.30           N  
ATOM   1436  CA  GLN A 341      10.384   3.592  28.520  1.00 34.31           C  
ATOM   1437  C   GLN A 341       9.634   2.276  28.232  1.00 33.94           C  
ATOM   1438  O   GLN A 341      10.168   1.212  28.545  1.00 35.03           O  
ATOM   1439  CB  GLN A 341      10.252   3.964  30.014  1.00 35.12           C  
ATOM   1440  CG  GLN A 341       8.815   4.313  30.467  1.00 37.80           C  
ATOM   1441  CD  GLN A 341       8.710   4.546  31.973  1.00 40.83           C  
ATOM   1442  OE1 GLN A 341       9.173   3.730  32.767  1.00 41.89           O  
ATOM   1443  NE2 GLN A 341       8.064   5.642  32.374  1.00 43.30           N  
ATOM   1444  H   GLN A 341       9.426   5.442  28.167  1.00  0.00           H  
ATOM   1445  HA  GLN A 341      11.440   3.414  28.310  1.00  0.00           H  
ATOM   1446  HB3 GLN A 341      10.919   4.797  30.238  1.00  0.00           H  
ATOM   1447  HB2 GLN A 341      10.627   3.130  30.609  1.00  0.00           H  
ATOM   1448  HG3 GLN A 341       8.129   3.501  30.230  1.00  0.00           H  
ATOM   1449  HG2 GLN A 341       8.453   5.187  29.927  1.00  0.00           H  
ATOM   1450 HE22 GLN A 341       7.951   5.830  33.359  1.00  0.00           H  
ATOM   1451 HE21 GLN A 341       7.678   6.282  31.692  1.00  0.00           H  
ATOM   1452  N   TYR A 342       8.411   2.372  27.680  1.00 32.43           N  
ATOM   1453  CA  TYR A 342       7.522   1.234  27.452  1.00 31.23           C  
ATOM   1454  C   TYR A 342       7.813   0.467  26.156  1.00 29.28           C  
ATOM   1455  O   TYR A 342       7.281  -0.630  26.021  1.00 29.54           O  
ATOM   1456  CB  TYR A 342       6.052   1.690  27.522  1.00 31.51           C  
ATOM   1457  CG  TYR A 342       5.656   2.349  28.834  1.00 34.62           C  
ATOM   1458  CD1 TYR A 342       5.880   1.694  30.066  1.00 32.77           C  
ATOM   1459  CD2 TYR A 342       5.058   3.625  28.827  1.00 31.71           C  
ATOM   1460  CE1 TYR A 342       5.534   2.325  31.277  1.00 33.45           C  
ATOM   1461  CE2 TYR A 342       4.717   4.258  30.037  1.00 33.54           C  
ATOM   1462  CZ  TYR A 342       4.958   3.610  31.263  1.00 34.26           C  
ATOM   1463  OH  TYR A 342       4.632   4.228  32.434  1.00 35.24           O  
ATOM   1464  H   TYR A 342       8.037   3.282  27.447  1.00  0.00           H  
ATOM   1465  HA  TYR A 342       7.681   0.513  28.255  1.00  0.00           H  
ATOM   1466  HB3 TYR A 342       5.389   0.836  27.373  1.00  0.00           H  
ATOM   1467  HB2 TYR A 342       5.846   2.375  26.699  1.00  0.00           H  
ATOM   1468  HD1 TYR A 342       6.321   0.709  30.092  1.00  0.00           H  
ATOM   1469  HD2 TYR A 342       4.860   4.124  27.891  1.00  0.00           H  
ATOM   1470  HE1 TYR A 342       5.715   1.822  32.216  1.00  0.00           H  
ATOM   1471  HE2 TYR A 342       4.268   5.240  30.024  1.00  0.00           H  
ATOM   1472  HH  TYR A 342       4.332   5.134  32.307  1.00  0.00           H  
ATOM   1473  N   TRP A 343       8.681   0.988  25.268  1.00 29.11           N  
ATOM   1474  CA  TRP A 343       9.280   0.208  24.181  1.00 29.35           C  
ATOM   1475  C   TRP A 343      10.196  -0.897  24.738  1.00 32.48           C  
ATOM   1476  O   TRP A 343      10.969  -0.631  25.661  1.00 36.88           O  
ATOM   1477  CB  TRP A 343      10.094   1.121  23.239  1.00 28.88           C  
ATOM   1478  CG  TRP A 343       9.359   2.172  22.457  1.00 28.95           C  
ATOM   1479  CD1 TRP A 343       9.475   3.507  22.638  1.00 28.48           C  
ATOM   1480  CD2 TRP A 343       8.428   2.008  21.340  1.00 29.47           C  
ATOM   1481  NE1 TRP A 343       8.689   4.176  21.726  1.00 29.35           N  
ATOM   1482  CE2 TRP A 343       8.015   3.304  20.902  1.00 30.28           C  
ATOM   1483  CE3 TRP A 343       7.905   0.899  20.633  1.00 28.96           C  
ATOM   1484  CZ2 TRP A 343       7.125   3.493  19.832  1.00 28.18           C  
ATOM   1485  CZ3 TRP A 343       7.002   1.077  19.565  1.00 28.29           C  
ATOM   1486  CH2 TRP A 343       6.613   2.368  19.162  1.00 27.61           C  
ATOM   1487  H   TRP A 343       9.091   1.894  25.444  1.00  0.00           H  
ATOM   1488  HA  TRP A 343       8.486  -0.265  23.605  1.00  0.00           H  
ATOM   1489  HB3 TRP A 343      10.605   0.503  22.502  1.00  0.00           H  
ATOM   1490  HB2 TRP A 343      10.885   1.615  23.805  1.00  0.00           H  
ATOM   1491  HD1 TRP A 343      10.129   3.972  23.357  1.00  0.00           H  
ATOM   1492  HE1 TRP A 343       8.666   5.185  21.658  1.00  0.00           H  
ATOM   1493  HE3 TRP A 343       8.203  -0.099  20.918  1.00  0.00           H  
ATOM   1494  HZ2 TRP A 343       6.840   4.488  19.525  1.00  0.00           H  
ATOM   1495  HZ3 TRP A 343       6.605   0.220  19.045  1.00  0.00           H  
ATOM   1496  HH2 TRP A 343       5.929   2.494  18.337  1.00  0.00           H  
ATOM   1497  N   ASN A 344      10.140  -2.091  24.121  1.00 34.00           N  
ATOM   1498  CA  ASN A 344      11.109  -3.181  24.308  1.00 34.34           C  
ATOM   1499  C   ASN A 344      12.523  -2.724  23.912  1.00 35.24           C  
ATOM   1500  O   ASN A 344      12.666  -1.810  23.100  1.00 32.68           O  
ATOM   1501  CB  ASN A 344      10.702  -4.399  23.442  1.00 32.97           C  
ATOM   1502  CG  ASN A 344       9.465  -5.161  23.920  1.00 34.67           C  
ATOM   1503  OD1 ASN A 344       9.206  -5.261  25.116  1.00 32.00           O  
ATOM   1504  ND2 ASN A 344       8.720  -5.744  22.981  1.00 31.86           N  
ATOM   1505  H   ASN A 344       9.462  -2.234  23.382  1.00  0.00           H  
ATOM   1506  HA  ASN A 344      11.079  -3.440  25.368  1.00  0.00           H  
ATOM   1507  HB3 ASN A 344      11.512  -5.130  23.429  1.00  0.00           H  
ATOM   1508  HB2 ASN A 344      10.557  -4.089  22.409  1.00  0.00           H  
ATOM   1509 HD22 ASN A 344       7.892  -6.270  23.238  1.00  0.00           H  
ATOM   1510 HD21 ASN A 344       8.987  -5.685  22.007  1.00  0.00           H  
ATOM   1511  N   ARG A 345      13.540  -3.372  24.501  1.00 39.92           N  
ATOM   1512  CA  ARG A 345      14.953  -3.036  24.318  1.00 44.76           C  
ATOM   1513  C   ARG A 345      15.385  -3.116  22.840  1.00 39.58           C  
ATOM   1514  O   ARG A 345      15.317  -4.191  22.244  1.00 40.84           O  
ATOM   1515  CB  ARG A 345      15.802  -3.945  25.229  1.00 52.60           C  
ATOM   1516  CG  ARG A 345      17.275  -3.509  25.350  1.00 66.17           C  
ATOM   1517  CD  ARG A 345      18.136  -4.454  26.204  1.00 81.64           C  
ATOM   1518  NE  ARG A 345      18.433  -5.712  25.500  1.00 90.32           N  
ATOM   1519  CZ  ARG A 345      17.752  -6.871  25.564  1.00 97.71           C  
ATOM   1520  NH1 ARG A 345      16.689  -7.030  26.366  1.00 95.44           N  
ATOM   1521  NH2 ARG A 345      18.153  -7.899  24.806  1.00 98.89           N1+
ATOM   1522  H   ARG A 345      13.341  -4.120  25.152  1.00  0.00           H  
ATOM   1523  HA  ARG A 345      15.079  -2.007  24.662  1.00  0.00           H  
ATOM   1524  HB3 ARG A 345      15.742  -4.972  24.866  1.00  0.00           H  
ATOM   1525  HB2 ARG A 345      15.367  -3.951  26.229  1.00  0.00           H  
ATOM   1526  HG3 ARG A 345      17.360  -2.487  25.719  1.00  0.00           H  
ATOM   1527  HG2 ARG A 345      17.703  -3.497  24.348  1.00  0.00           H  
ATOM   1528  HD3 ARG A 345      17.617  -4.709  27.128  1.00  0.00           H  
ATOM   1529  HD2 ARG A 345      19.052  -3.948  26.510  1.00  0.00           H  
ATOM   1530  HE  ARG A 345      19.205  -5.660  24.850  1.00  0.00           H  
ATOM   1531 HH12 ARG A 345      16.193  -7.909  26.398  1.00  0.00           H  
ATOM   1532 HH11 ARG A 345      16.373  -6.264  26.943  1.00  0.00           H  
ATOM   1533 HH22 ARG A 345      17.660  -8.780  24.835  1.00  0.00           H  
ATOM   1534 HH21 ARG A 345      18.951  -7.804  24.195  1.00  0.00           H  
ATOM   1535  N   GLY A 346      15.802  -1.964  22.292  1.00 36.03           N  
ATOM   1536  CA  GLY A 346      16.228  -1.807  20.901  1.00 34.85           C  
ATOM   1537  C   GLY A 346      15.104  -1.283  19.989  1.00 37.92           C  
ATOM   1538  O   GLY A 346      15.407  -0.903  18.860  1.00 36.39           O  
ATOM   1539  H   GLY A 346      15.804  -1.127  22.858  1.00  0.00           H  
ATOM   1540  HA3 GLY A 346      16.610  -2.745  20.495  1.00  0.00           H  
ATOM   1541  HA2 GLY A 346      17.054  -1.096  20.876  1.00  0.00           H  
ATOM   1542  N   GLU A 347      13.840  -1.234  20.451  1.00 32.53           N  
ATOM   1543  CA  GLU A 347      12.693  -0.706  19.703  1.00 36.19           C  
ATOM   1544  C   GLU A 347      12.491   0.793  20.019  1.00 33.13           C  
ATOM   1545  O   GLU A 347      12.830   1.212  21.130  1.00 34.23           O  
ATOM   1546  CB  GLU A 347      11.416  -1.503  20.077  1.00 33.97           C  
ATOM   1547  CG  GLU A 347      11.530  -3.041  20.007  1.00 35.58           C  
ATOM   1548  CD  GLU A 347      11.967  -3.606  18.657  1.00 38.49           C  
ATOM   1549  OE1 GLU A 347      11.776  -2.915  17.636  1.00 34.71           O  
ATOM   1550  OE2 GLU A 347      12.456  -4.757  18.669  1.00 41.34           O1-
ATOM   1551  H   GLU A 347      13.642  -1.542  21.395  1.00  0.00           H  
ATOM   1552  HA  GLU A 347      12.893  -0.838  18.641  1.00  0.00           H  
ATOM   1553  HB3 GLU A 347      10.590  -1.193  19.434  1.00  0.00           H  
ATOM   1554  HB2 GLU A 347      11.096  -1.240  21.085  1.00  0.00           H  
ATOM   1555  HG3 GLU A 347      10.559  -3.477  20.236  1.00  0.00           H  
ATOM   1556  HG2 GLU A 347      12.218  -3.401  20.772  1.00  0.00           H  
ATOM   1557  N   PRO A 348      11.898   1.577  19.085  1.00 32.38           N  
ATOM   1558  CA  PRO A 348      11.499   1.202  17.714  1.00 31.62           C  
ATOM   1559  C   PRO A 348      12.699   1.188  16.743  1.00 32.62           C  
ATOM   1560  O   PRO A 348      13.542   2.083  16.818  1.00 30.10           O  
ATOM   1561  CB  PRO A 348      10.471   2.288  17.357  1.00 30.96           C  
ATOM   1562  CG  PRO A 348      10.948   3.530  18.094  1.00 32.27           C  
ATOM   1563  CD  PRO A 348      11.561   2.973  19.372  1.00 32.65           C  
ATOM   1564  HA  PRO A 348      11.009   0.229  17.699  1.00  0.00           H  
ATOM   1565  HB3 PRO A 348       9.490   1.993  17.733  1.00  0.00           H  
ATOM   1566  HB2 PRO A 348      10.368   2.458  16.284  1.00  0.00           H  
ATOM   1567  HG3 PRO A 348      10.156   4.253  18.288  1.00  0.00           H  
ATOM   1568  HG2 PRO A 348      11.719   4.028  17.505  1.00  0.00           H  
ATOM   1569  HD2 PRO A 348      12.432   3.551  19.684  1.00  0.00           H  
ATOM   1570  HD3 PRO A 348      10.834   3.000  20.180  1.00  0.00           H  
ATOM   1571  N   ASN A 349      12.768   0.160  15.879  1.00 31.46           N  
ATOM   1572  CA  ASN A 349      13.926  -0.110  15.014  1.00 32.59           C  
ATOM   1573  C   ASN A 349      13.648  -0.021  13.498  1.00 34.05           C  
ATOM   1574  O   ASN A 349      14.617   0.080  12.745  1.00 35.30           O  
ATOM   1575  CB  ASN A 349      14.572  -1.461  15.409  1.00 31.86           C  
ATOM   1576  CG  ASN A 349      13.766  -2.733  15.117  1.00 28.36           C  
ATOM   1577  OD1 ASN A 349      12.573  -2.694  14.824  1.00 26.90           O  
ATOM   1578  ND2 ASN A 349      14.445  -3.878  15.201  1.00 28.01           N  
ATOM   1579  H   ASN A 349      12.021  -0.523  15.856  1.00  0.00           H  
ATOM   1580  HA  ASN A 349      14.695   0.647  15.174  1.00  0.00           H  
ATOM   1581  HB3 ASN A 349      14.791  -1.455  16.475  1.00  0.00           H  
ATOM   1582  HB2 ASN A 349      15.536  -1.551  14.907  1.00  0.00           H  
ATOM   1583 HD22 ASN A 349      13.962  -4.754  15.056  1.00  0.00           H  
ATOM   1584 HD21 ASN A 349      15.422  -3.884  15.454  1.00  0.00           H  
ATOM   1585  N   ASN A 350      12.371  -0.052  13.069  1.00 34.15           N  
ATOM   1586  CA  ASN A 350      11.925   0.093  11.674  1.00 34.94           C  
ATOM   1587  C   ASN A 350      12.424  -1.023  10.716  1.00 36.10           C  
ATOM   1588  O   ASN A 350      12.589  -0.753   9.526  1.00 32.31           O  
ATOM   1589  CB  ASN A 350      12.292   1.513  11.150  1.00 34.29           C  
ATOM   1590  CG  ASN A 350      11.434   2.014   9.980  1.00 35.84           C  
ATOM   1591  OD1 ASN A 350      10.218   1.848   9.963  1.00 35.87           O  
ATOM   1592  ND2 ASN A 350      12.080   2.626   8.986  1.00 37.31           N  
ATOM   1593  H   ASN A 350      11.626  -0.127  13.753  1.00  0.00           H  
ATOM   1594  HA  ASN A 350      10.843  -0.017  11.657  1.00  0.00           H  
ATOM   1595  HB3 ASN A 350      13.351   1.568  10.893  1.00  0.00           H  
ATOM   1596  HB2 ASN A 350      12.149   2.241  11.947  1.00  0.00           H  
ATOM   1597 HD22 ASN A 350      11.583   2.979   8.179  1.00  0.00           H  
ATOM   1598 HD21 ASN A 350      13.081   2.747   9.032  1.00  0.00           H  
ATOM   1599  N   VAL A 351      12.683  -2.245  11.220  1.00 37.17           N  
ATOM   1600  CA  VAL A 351      13.286  -3.322  10.423  1.00 36.54           C  
ATOM   1601  C   VAL A 351      12.299  -3.944   9.403  1.00 36.09           C  
ATOM   1602  O   VAL A 351      11.354  -4.634   9.782  1.00 34.70           O  
ATOM   1603  CB  VAL A 351      13.980  -4.402  11.305  1.00 37.68           C  
ATOM   1604  CG1 VAL A 351      13.059  -5.178  12.267  1.00 40.14           C  
ATOM   1605  CG2 VAL A 351      14.822  -5.378  10.464  1.00 37.85           C  
ATOM   1606  H   VAL A 351      12.498  -2.444  12.194  1.00  0.00           H  
ATOM   1607  HA  VAL A 351      14.093  -2.860   9.849  1.00  0.00           H  
ATOM   1608  HB  VAL A 351      14.687  -3.865  11.940  1.00  0.00           H  
ATOM   1609 HG11 VAL A 351      13.635  -5.859  12.894  1.00  0.00           H  
ATOM   1610 HG12 VAL A 351      12.533  -4.502  12.935  1.00  0.00           H  
ATOM   1611 HG13 VAL A 351      12.310  -5.776  11.754  1.00  0.00           H  
ATOM   1612 HG21 VAL A 351      15.365  -6.078  11.099  1.00  0.00           H  
ATOM   1613 HG22 VAL A 351      14.202  -5.959   9.783  1.00  0.00           H  
ATOM   1614 HG23 VAL A 351      15.557  -4.843   9.863  1.00  0.00           H  
ATOM   1615  N   GLY A 352      12.528  -3.650   8.111  1.00 34.78           N  
ATOM   1616  CA  GLY A 352      11.624  -4.013   7.016  1.00 35.78           C  
ATOM   1617  C   GLY A 352      10.463  -3.012   6.868  1.00 38.04           C  
ATOM   1618  O   GLY A 352       9.450  -3.361   6.265  1.00 36.38           O  
ATOM   1619  H   GLY A 352      13.329  -3.084   7.867  1.00  0.00           H  
ATOM   1620  HA3 GLY A 352      11.238  -5.025   7.150  1.00  0.00           H  
ATOM   1621  HA2 GLY A 352      12.188  -4.012   6.086  1.00  0.00           H  
ATOM   1622  N   GLU A 353      10.614  -1.795   7.423  1.00 38.32           N  
ATOM   1623  CA  GLU A 353       9.637  -0.707   7.536  1.00 36.33           C  
ATOM   1624  C   GLU A 353       8.437  -1.077   8.419  1.00 33.28           C  
ATOM   1625  O   GLU A 353       7.488  -1.709   7.955  1.00 31.30           O  
ATOM   1626  CB  GLU A 353       9.219  -0.106   6.179  1.00 37.43           C  
ATOM   1627  CG  GLU A 353      10.392   0.592   5.461  1.00 44.39           C  
ATOM   1628  CD  GLU A 353       9.961   1.531   4.330  1.00 48.55           C  
ATOM   1629  OE1 GLU A 353       8.791   1.448   3.894  1.00 51.91           O  
ATOM   1630  OE2 GLU A 353      10.812   2.366   3.955  1.00 59.01           O1-
ATOM   1631  H   GLU A 353      11.488  -1.608   7.895  1.00  0.00           H  
ATOM   1632  HA  GLU A 353      10.172   0.081   8.062  1.00  0.00           H  
ATOM   1633  HB3 GLU A 353       8.413   0.610   6.350  1.00  0.00           H  
ATOM   1634  HB2 GLU A 353       8.799  -0.876   5.531  1.00  0.00           H  
ATOM   1635  HG3 GLU A 353      11.083  -0.150   5.061  1.00  0.00           H  
ATOM   1636  HG2 GLU A 353      10.959   1.186   6.179  1.00  0.00           H  
ATOM   1637  N   GLU A 354       8.534  -0.664   9.689  1.00 30.73           N  
ATOM   1638  CA  GLU A 354       7.591  -0.973  10.752  1.00 28.71           C  
ATOM   1639  C   GLU A 354       7.064   0.335  11.323  1.00 25.26           C  
ATOM   1640  O   GLU A 354       7.817   1.055  11.980  1.00 23.98           O  
ATOM   1641  CB  GLU A 354       8.318  -1.764  11.842  1.00 29.70           C  
ATOM   1642  CG  GLU A 354       8.946  -3.061  11.331  1.00 30.63           C  
ATOM   1643  CD  GLU A 354       9.563  -3.861  12.464  1.00 32.81           C  
ATOM   1644  OE1 GLU A 354      10.299  -3.268  13.279  1.00 32.52           O  
ATOM   1645  OE2 GLU A 354       9.261  -5.069  12.506  1.00 37.11           O1-
ATOM   1646  H   GLU A 354       9.337  -0.115   9.964  1.00  0.00           H  
ATOM   1647  HA  GLU A 354       6.757  -1.568  10.378  1.00  0.00           H  
ATOM   1648  HB3 GLU A 354       7.608  -1.989  12.628  1.00  0.00           H  
ATOM   1649  HB2 GLU A 354       9.088  -1.156  12.313  1.00  0.00           H  
ATOM   1650  HG3 GLU A 354       9.726  -2.840  10.605  1.00  0.00           H  
ATOM   1651  HG2 GLU A 354       8.194  -3.665  10.821  1.00  0.00           H  
ATOM   1652  N   ASP A 355       5.790   0.627  11.032  1.00 23.99           N  
ATOM   1653  CA  ASP A 355       5.187   1.926  11.322  1.00 24.77           C  
ATOM   1654  C   ASP A 355       3.935   1.862  12.191  1.00 28.07           C  
ATOM   1655  O   ASP A 355       3.265   2.883  12.314  1.00 25.56           O  
ATOM   1656  CB  ASP A 355       4.943   2.785  10.056  1.00 24.05           C  
ATOM   1657  CG  ASP A 355       6.142   2.958   9.124  1.00 22.15           C  
ATOM   1658  OD1 ASP A 355       7.289   2.976   9.618  1.00 19.93           O  
ATOM   1659  OD2 ASP A 355       5.885   3.163   7.922  1.00 22.13           O1-
ATOM   1660  H   ASP A 355       5.236  -0.019  10.487  1.00  0.00           H  
ATOM   1661  HA  ASP A 355       5.861   2.450  11.984  1.00  0.00           H  
ATOM   1662  HB3 ASP A 355       4.588   3.779  10.326  1.00  0.00           H  
ATOM   1663  HB2 ASP A 355       4.156   2.296   9.486  1.00  0.00           H  
ATOM   1664  N   CYS A 356       3.643   0.703  12.793  1.00 28.70           N  
ATOM   1665  CA  CYS A 356       2.480   0.518  13.651  1.00 29.44           C  
ATOM   1666  C   CYS A 356       2.936  -0.163  14.942  1.00 28.28           C  
ATOM   1667  O   CYS A 356       3.627  -1.179  14.879  1.00 26.38           O  
ATOM   1668  CB  CYS A 356       1.415  -0.287  12.885  1.00 29.65           C  
ATOM   1669  SG  CYS A 356       0.631   0.648  11.537  1.00 31.65           S  
ATOM   1670  H   CYS A 356       4.235  -0.105  12.662  1.00  0.00           H  
ATOM   1671  HA  CYS A 356       2.040   1.479  13.928  1.00  0.00           H  
ATOM   1672  HB3 CYS A 356       0.623  -0.576  13.576  1.00  0.00           H  
ATOM   1673  HB2 CYS A 356       1.833  -1.214  12.489  1.00  0.00           H  
ATOM   1674  N   ALA A 357       2.563   0.426  16.088  1.00 28.96           N  
ATOM   1675  CA  ALA A 357       2.947  -0.058  17.410  1.00 28.94           C  
ATOM   1676  C   ALA A 357       1.943  -1.095  17.926  1.00 26.86           C  
ATOM   1677  O   ALA A 357       0.733  -0.882  17.842  1.00 26.17           O  
ATOM   1678  CB  ALA A 357       3.042   1.123  18.382  1.00 29.29           C  
ATOM   1679  H   ALA A 357       1.990   1.260  16.065  1.00  0.00           H  
ATOM   1680  HA  ALA A 357       3.940  -0.503  17.344  1.00  0.00           H  
ATOM   1681  HB1 ALA A 357       3.501   0.820  19.324  1.00  0.00           H  
ATOM   1682  HB2 ALA A 357       3.639   1.936  17.971  1.00  0.00           H  
ATOM   1683  HB3 ALA A 357       2.055   1.515  18.609  1.00  0.00           H  
ATOM   1684  N   GLU A 358       2.493  -2.177  18.488  1.00 26.65           N  
ATOM   1685  CA  GLU A 358       1.775  -3.258  19.151  1.00 25.47           C  
ATOM   1686  C   GLU A 358       2.291  -3.423  20.588  1.00 24.90           C  
ATOM   1687  O   GLU A 358       3.418  -3.032  20.888  1.00 25.18           O  
ATOM   1688  CB  GLU A 358       1.991  -4.577  18.371  1.00 27.54           C  
ATOM   1689  CG  GLU A 358       3.480  -4.937  18.142  1.00 30.28           C  
ATOM   1690  CD  GLU A 358       3.747  -6.378  17.734  1.00 30.18           C  
ATOM   1691  OE1 GLU A 358       4.870  -6.623  17.248  1.00 31.28           O  
ATOM   1692  OE2 GLU A 358       2.863  -7.235  17.938  1.00 29.53           O1-
ATOM   1693  H   GLU A 358       3.503  -2.259  18.506  1.00  0.00           H  
ATOM   1694  HA  GLU A 358       0.711  -3.028  19.196  1.00  0.00           H  
ATOM   1695  HB3 GLU A 358       1.486  -4.513  17.407  1.00  0.00           H  
ATOM   1696  HB2 GLU A 358       1.482  -5.381  18.907  1.00  0.00           H  
ATOM   1697  HG3 GLU A 358       4.074  -4.769  19.038  1.00  0.00           H  
ATOM   1698  HG2 GLU A 358       3.889  -4.294  17.363  1.00  0.00           H  
ATOM   1699  N   PHE A 359       1.473  -4.082  21.419  1.00 23.89           N  
ATOM   1700  CA  PHE A 359       1.886  -4.710  22.669  1.00 22.99           C  
ATOM   1701  C   PHE A 359       2.479  -6.089  22.321  1.00 25.22           C  
ATOM   1702  O   PHE A 359       1.807  -6.879  21.654  1.00 26.29           O  
ATOM   1703  CB  PHE A 359       0.657  -4.886  23.583  1.00 22.54           C  
ATOM   1704  CG  PHE A 359      -0.114  -3.628  23.943  1.00 21.13           C  
ATOM   1705  CD1 PHE A 359       0.412  -2.705  24.869  1.00 23.40           C  
ATOM   1706  CD2 PHE A 359      -1.325  -3.324  23.285  1.00 22.72           C  
ATOM   1707  CE1 PHE A 359      -0.291  -1.547  25.169  1.00 21.70           C  
ATOM   1708  CE2 PHE A 359      -2.017  -2.165  23.602  1.00 23.94           C  
ATOM   1709  CZ  PHE A 359      -1.503  -1.281  24.541  1.00 21.91           C  
ATOM   1710  H   PHE A 359       0.556  -4.350  21.083  1.00  0.00           H  
ATOM   1711  HA  PHE A 359       2.629  -4.092  23.178  1.00  0.00           H  
ATOM   1712  HB3 PHE A 359       0.975  -5.350  24.517  1.00  0.00           H  
ATOM   1713  HB2 PHE A 359      -0.044  -5.579  23.121  1.00  0.00           H  
ATOM   1714  HD1 PHE A 359       1.357  -2.899  25.350  1.00  0.00           H  
ATOM   1715  HD2 PHE A 359      -1.734  -4.001  22.552  1.00  0.00           H  
ATOM   1716  HE1 PHE A 359       0.108  -0.851  25.891  1.00  0.00           H  
ATOM   1717  HE2 PHE A 359      -2.955  -1.948  23.112  1.00  0.00           H  
ATOM   1718  HZ  PHE A 359      -2.049  -0.382  24.781  1.00  0.00           H  
ATOM   1719  N   SER A 360       3.716  -6.349  22.768  1.00 27.30           N  
ATOM   1720  CA  SER A 360       4.449  -7.579  22.476  1.00 30.03           C  
ATOM   1721  C   SER A 360       5.360  -7.914  23.662  1.00 34.52           C  
ATOM   1722  O   SER A 360       6.364  -7.232  23.872  1.00 34.92           O  
ATOM   1723  CB  SER A 360       5.208  -7.420  21.140  1.00 32.98           C  
ATOM   1724  OG  SER A 360       5.980  -8.564  20.833  1.00 40.68           O  
ATOM   1725  H   SER A 360       4.220  -5.656  23.309  1.00  0.00           H  
ATOM   1726  HA  SER A 360       3.741  -8.403  22.365  1.00  0.00           H  
ATOM   1727  HB3 SER A 360       5.867  -6.552  21.171  1.00  0.00           H  
ATOM   1728  HB2 SER A 360       4.503  -7.256  20.327  1.00  0.00           H  
ATOM   1729  HG  SER A 360       6.089  -8.616  19.878  1.00  0.00           H  
ATOM   1730  N   GLY A 361       4.983  -8.953  24.425  1.00 35.88           N  
ATOM   1731  CA  GLY A 361       5.679  -9.352  25.644  1.00 34.56           C  
ATOM   1732  C   GLY A 361       5.323  -8.373  26.769  1.00 36.67           C  
ATOM   1733  O   GLY A 361       4.144  -8.124  27.021  1.00 36.59           O  
ATOM   1734  H   GLY A 361       4.147  -9.471  24.185  1.00  0.00           H  
ATOM   1735  HA3 GLY A 361       6.757  -9.396  25.477  1.00  0.00           H  
ATOM   1736  HA2 GLY A 361       5.356 -10.354  25.927  1.00  0.00           H  
ATOM   1737  N   ASN A 362       6.355  -7.855  27.453  1.00 37.22           N  
ATOM   1738  CA  ASN A 362       6.243  -6.935  28.592  1.00 38.63           C  
ATOM   1739  C   ASN A 362       6.330  -5.448  28.191  1.00 35.07           C  
ATOM   1740  O   ASN A 362       6.155  -4.601  29.067  1.00 34.05           O  
ATOM   1741  CB  ASN A 362       7.341  -7.256  29.636  1.00 41.76           C  
ATOM   1742  CG  ASN A 362       7.334  -8.708  30.123  1.00 48.28           C  
ATOM   1743  OD1 ASN A 362       8.293  -9.443  29.901  1.00 48.40           O  
ATOM   1744  ND2 ASN A 362       6.257  -9.127  30.791  1.00 55.91           N  
ATOM   1745  H   ASN A 362       7.299  -8.099  27.180  1.00  0.00           H  
ATOM   1746  HA  ASN A 362       5.269  -7.055  29.071  1.00  0.00           H  
ATOM   1747  HB3 ASN A 362       7.230  -6.615  30.512  1.00  0.00           H  
ATOM   1748  HB2 ASN A 362       8.326  -7.036  29.221  1.00  0.00           H  
ATOM   1749 HD22 ASN A 362       6.215 -10.077  31.130  1.00  0.00           H  
ATOM   1750 HD21 ASN A 362       5.483  -8.503  30.966  1.00  0.00           H  
ATOM   1751  N   GLY A 363       6.585  -5.147  26.907  1.00 35.30           N  
ATOM   1752  CA  GLY A 363       6.672  -3.781  26.394  1.00 34.44           C  
ATOM   1753  C   GLY A 363       6.058  -3.717  24.992  1.00 32.67           C  
ATOM   1754  O   GLY A 363       5.295  -4.594  24.585  1.00 28.62           O  
ATOM   1755  H   GLY A 363       6.701  -5.891  26.234  1.00  0.00           H  
ATOM   1756  HA3 GLY A 363       7.716  -3.468  26.364  1.00  0.00           H  
ATOM   1757  HA2 GLY A 363       6.139  -3.072  27.030  1.00  0.00           H  
ATOM   1758  N   TRP A 364       6.373  -2.630  24.273  1.00 30.61           N  
ATOM   1759  CA  TRP A 364       5.885  -2.349  22.926  1.00 27.30           C  
ATOM   1760  C   TRP A 364       6.944  -2.705  21.880  1.00 27.44           C  
ATOM   1761  O   TRP A 364       8.141  -2.638  22.155  1.00 26.70           O  
ATOM   1762  CB  TRP A 364       5.543  -0.852  22.767  1.00 27.20           C  
ATOM   1763  CG  TRP A 364       4.661  -0.171  23.766  1.00 27.02           C  
ATOM   1764  CD1 TRP A 364       3.854  -0.750  24.684  1.00 26.54           C  
ATOM   1765  CD2 TRP A 364       4.452   1.265  23.900  1.00 27.75           C  
ATOM   1766  NE1 TRP A 364       3.194   0.230  25.394  1.00 24.81           N  
ATOM   1767  CE2 TRP A 364       3.527   1.494  24.960  1.00 25.73           C  
ATOM   1768  CE3 TRP A 364       4.959   2.400  23.228  1.00 28.44           C  
ATOM   1769  CZ2 TRP A 364       3.143   2.788  25.354  1.00 26.27           C  
ATOM   1770  CZ3 TRP A 364       4.566   3.699  23.599  1.00 27.35           C  
ATOM   1771  CH2 TRP A 364       3.662   3.896  24.661  1.00 26.32           C  
ATOM   1772  H   TRP A 364       6.964  -1.922  24.689  1.00  0.00           H  
ATOM   1773  HA  TRP A 364       4.984  -2.934  22.754  1.00  0.00           H  
ATOM   1774  HB3 TRP A 364       5.085  -0.696  21.788  1.00  0.00           H  
ATOM   1775  HB2 TRP A 364       6.461  -0.269  22.752  1.00  0.00           H  
ATOM   1776  HD1 TRP A 364       3.745  -1.814  24.822  1.00  0.00           H  
ATOM   1777  HE1 TRP A 364       2.544   0.028  26.144  1.00  0.00           H  
ATOM   1778  HE3 TRP A 364       5.657   2.268  22.415  1.00  0.00           H  
ATOM   1779  HZ2 TRP A 364       2.459   2.929  26.176  1.00  0.00           H  
ATOM   1780  HZ3 TRP A 364       4.969   4.539  23.057  1.00  0.00           H  
ATOM   1781  HH2 TRP A 364       3.363   4.893  24.941  1.00  0.00           H  
ATOM   1782  N   ASN A 365       6.470  -2.992  20.665  1.00 25.86           N  
ATOM   1783  CA  ASN A 365       7.296  -3.184  19.481  1.00 27.73           C  
ATOM   1784  C   ASN A 365       6.616  -2.457  18.316  1.00 26.46           C  
ATOM   1785  O   ASN A 365       5.389  -2.439  18.244  1.00 28.42           O  
ATOM   1786  CB  ASN A 365       7.436  -4.706  19.237  1.00 25.15           C  
ATOM   1787  CG  ASN A 365       8.216  -5.073  17.971  1.00 27.41           C  
ATOM   1788  OD1 ASN A 365       9.278  -4.517  17.701  1.00 22.88           O  
ATOM   1789  ND2 ASN A 365       7.679  -6.007  17.188  1.00 22.61           N  
ATOM   1790  H   ASN A 365       5.470  -3.004  20.509  1.00  0.00           H  
ATOM   1791  HA  ASN A 365       8.282  -2.743  19.638  1.00  0.00           H  
ATOM   1792  HB3 ASN A 365       6.446  -5.163  19.184  1.00  0.00           H  
ATOM   1793  HB2 ASN A 365       7.938  -5.167  20.087  1.00  0.00           H  
ATOM   1794 HD22 ASN A 365       8.154  -6.278  16.337  1.00  0.00           H  
ATOM   1795 HD21 ASN A 365       6.764  -6.402  17.387  1.00  0.00           H  
ATOM   1796  N   ASP A 366       7.429  -1.916  17.398  1.00 28.82           N  
ATOM   1797  CA  ASP A 366       6.972  -1.525  16.067  1.00 25.71           C  
ATOM   1798  C   ASP A 366       6.987  -2.773  15.172  1.00 27.17           C  
ATOM   1799  O   ASP A 366       7.980  -3.498  15.168  1.00 25.71           O  
ATOM   1800  CB  ASP A 366       7.798  -0.382  15.431  1.00 28.37           C  
ATOM   1801  CG  ASP A 366       9.319  -0.550  15.331  1.00 28.05           C  
ATOM   1802  OD1 ASP A 366       9.880  -1.424  16.023  1.00 27.12           O  
ATOM   1803  OD2 ASP A 366       9.907   0.266  14.589  1.00 32.28           O1-
ATOM   1804  H   ASP A 366       8.431  -1.940  17.524  1.00  0.00           H  
ATOM   1805  HA  ASP A 366       5.947  -1.162  16.139  1.00  0.00           H  
ATOM   1806  HB3 ASP A 366       7.625   0.509  16.033  1.00  0.00           H  
ATOM   1807  HB2 ASP A 366       7.407  -0.189  14.431  1.00  0.00           H  
ATOM   1808  N   ASP A 367       5.909  -2.976  14.404  1.00 26.56           N  
ATOM   1809  CA  ASP A 367       5.805  -4.051  13.421  1.00 29.24           C  
ATOM   1810  C   ASP A 367       5.095  -3.515  12.166  1.00 27.96           C  
ATOM   1811  O   ASP A 367       4.514  -2.426  12.191  1.00 26.23           O  
ATOM   1812  CB  ASP A 367       5.101  -5.295  14.019  1.00 30.43           C  
ATOM   1813  CG  ASP A 367       5.527  -6.645  13.419  1.00 32.22           C  
ATOM   1814  OD1 ASP A 367       6.287  -6.660  12.426  1.00 31.15           O  
ATOM   1815  OD2 ASP A 367       5.050  -7.666  13.960  1.00 32.34           O1-
ATOM   1816  H   ASP A 367       5.124  -2.338  14.449  1.00  0.00           H  
ATOM   1817  HA  ASP A 367       6.810  -4.319  13.101  1.00  0.00           H  
ATOM   1818  HB3 ASP A 367       4.023  -5.187  13.898  1.00  0.00           H  
ATOM   1819  HB2 ASP A 367       5.314  -5.331  15.086  1.00  0.00           H  
ATOM   1820  N   LYS A 368       5.190  -4.291  11.074  1.00 29.64           N  
ATOM   1821  CA  LYS A 368       4.613  -3.973   9.768  1.00 32.05           C  
ATOM   1822  C   LYS A 368       3.077  -3.934   9.856  1.00 30.08           C  
ATOM   1823  O   LYS A 368       2.470  -4.917  10.284  1.00 25.31           O  
ATOM   1824  CB  LYS A 368       5.066  -4.995   8.705  1.00 36.44           C  
ATOM   1825  CG  LYS A 368       6.577  -5.282   8.663  1.00 40.08           C  
ATOM   1826  CD  LYS A 368       6.964  -6.082   7.407  1.00 48.43           C  
ATOM   1827  CE  LYS A 368       8.366  -6.704   7.464  1.00 55.12           C  
ATOM   1828  NZ  LYS A 368       8.398  -7.895   8.330  1.00 54.90           N1+
ATOM   1829  H   LYS A 368       5.674  -5.178  11.150  1.00  0.00           H  
ATOM   1830  HA  LYS A 368       4.983  -2.990   9.475  1.00  0.00           H  
ATOM   1831  HB3 LYS A 368       4.742  -4.633   7.728  1.00  0.00           H  
ATOM   1832  HB2 LYS A 368       4.553  -5.943   8.855  1.00  0.00           H  
ATOM   1833  HG3 LYS A 368       6.868  -5.833   9.558  1.00  0.00           H  
ATOM   1834  HG2 LYS A 368       7.137  -4.346   8.682  1.00  0.00           H  
ATOM   1835  HD3 LYS A 368       6.920  -5.414   6.546  1.00  0.00           H  
ATOM   1836  HD2 LYS A 368       6.222  -6.859   7.215  1.00  0.00           H  
ATOM   1837  HE3 LYS A 368       9.101  -5.977   7.810  1.00  0.00           H  
ATOM   1838  HE2 LYS A 368       8.670  -7.015   6.464  1.00  0.00           H  
ATOM   1839  HZ1 LYS A 368       7.722  -8.577   8.020  1.00  0.00           H  
ATOM   1840  HZ2 LYS A 368       9.325  -8.297   8.309  1.00  0.00           H  
ATOM   1841  HZ3 LYS A 368       8.197  -7.624   9.285  1.00  0.00           H  
ATOM   1842  N   CYS A 369       2.495  -2.787   9.468  1.00 29.41           N  
ATOM   1843  CA  CYS A 369       1.074  -2.448   9.609  1.00 28.75           C  
ATOM   1844  C   CYS A 369       0.083  -3.432   8.959  1.00 28.97           C  
ATOM   1845  O   CYS A 369      -1.046  -3.523   9.435  1.00 28.38           O  
ATOM   1846  CB  CYS A 369       0.850  -1.042   9.027  1.00 29.62           C  
ATOM   1847  SG  CYS A 369       1.726   0.310   9.855  1.00 30.26           S  
ATOM   1848  H   CYS A 369       3.086  -2.038   9.130  1.00  0.00           H  
ATOM   1849  HA  CYS A 369       0.848  -2.425  10.676  1.00  0.00           H  
ATOM   1850  HB3 CYS A 369      -0.211  -0.792   9.048  1.00  0.00           H  
ATOM   1851  HB2 CYS A 369       1.146  -1.031   7.977  1.00  0.00           H  
ATOM   1852  N   ASN A 370       0.519  -4.137   7.900  1.00 28.00           N  
ATOM   1853  CA  ASN A 370      -0.274  -5.096   7.125  1.00 30.72           C  
ATOM   1854  C   ASN A 370      -0.483  -6.469   7.805  1.00 28.39           C  
ATOM   1855  O   ASN A 370      -1.308  -7.239   7.311  1.00 31.03           O  
ATOM   1856  CB  ASN A 370       0.329  -5.247   5.703  1.00 35.84           C  
ATOM   1857  CG  ASN A 370       1.692  -5.955   5.627  1.00 39.28           C  
ATOM   1858  OD1 ASN A 370       2.576  -5.721   6.448  1.00 43.84           O  
ATOM   1859  ND2 ASN A 370       1.874  -6.817   4.624  1.00 49.44           N  
ATOM   1860  H   ASN A 370       1.475  -4.020   7.595  1.00  0.00           H  
ATOM   1861  HA  ASN A 370      -1.273  -4.679   6.992  1.00  0.00           H  
ATOM   1862  HB3 ASN A 370       0.433  -4.264   5.243  1.00  0.00           H  
ATOM   1863  HB2 ASN A 370      -0.381  -5.791   5.076  1.00  0.00           H  
ATOM   1864 HD22 ASN A 370       2.753  -7.304   4.533  1.00  0.00           H  
ATOM   1865 HD21 ASN A 370       1.136  -7.000   3.959  1.00  0.00           H  
ATOM   1866  N   LEU A 371       0.265  -6.776   8.881  1.00 29.49           N  
ATOM   1867  CA  LEU A 371       0.213  -8.068   9.572  1.00 29.38           C  
ATOM   1868  C   LEU A 371      -1.051  -8.219  10.433  1.00 30.08           C  
ATOM   1869  O   LEU A 371      -1.456  -7.271  11.104  1.00 30.00           O  
ATOM   1870  CB  LEU A 371       1.476  -8.251  10.441  1.00 27.70           C  
ATOM   1871  CG  LEU A 371       2.790  -8.400   9.643  1.00 29.29           C  
ATOM   1872  CD1 LEU A 371       4.001  -8.451  10.596  1.00 27.68           C  
ATOM   1873  CD2 LEU A 371       2.769  -9.602   8.674  1.00 28.59           C  
ATOM   1874  H   LEU A 371       0.925  -6.100   9.243  1.00  0.00           H  
ATOM   1875  HA  LEU A 371       0.189  -8.852   8.813  1.00  0.00           H  
ATOM   1876  HB3 LEU A 371       1.359  -9.134  11.073  1.00  0.00           H  
ATOM   1877  HB2 LEU A 371       1.557  -7.406  11.128  1.00  0.00           H  
ATOM   1878  HG  LEU A 371       2.903  -7.502   9.036  1.00  0.00           H  
ATOM   1879 HD11 LEU A 371       4.756  -7.716  10.317  1.00  0.00           H  
ATOM   1880 HD12 LEU A 371       3.714  -8.236  11.626  1.00  0.00           H  
ATOM   1881 HD13 LEU A 371       4.490  -9.426  10.608  1.00  0.00           H  
ATOM   1882 HD21 LEU A 371       3.716 -10.140   8.652  1.00  0.00           H  
ATOM   1883 HD22 LEU A 371       1.996 -10.325   8.937  1.00  0.00           H  
ATOM   1884 HD23 LEU A 371       2.571  -9.268   7.655  1.00  0.00           H  
ATOM   1885  N   ALA A 372      -1.626  -9.433  10.410  1.00 30.55           N  
ATOM   1886  CA  ALA A 372      -2.811  -9.805  11.177  1.00 29.64           C  
ATOM   1887  C   ALA A 372      -2.482  -9.979  12.669  1.00 29.22           C  
ATOM   1888  O   ALA A 372      -1.754 -10.903  13.034  1.00 29.43           O  
ATOM   1889  CB  ALA A 372      -3.411 -11.084  10.576  1.00 31.84           C  
ATOM   1890  H   ALA A 372      -1.219 -10.165   9.848  1.00  0.00           H  
ATOM   1891  HA  ALA A 372      -3.551  -9.014  11.063  1.00  0.00           H  
ATOM   1892  HB1 ALA A 372      -4.321 -11.378  11.097  1.00  0.00           H  
ATOM   1893  HB2 ALA A 372      -3.676 -10.935   9.529  1.00  0.00           H  
ATOM   1894  HB3 ALA A 372      -2.714 -11.922  10.625  1.00  0.00           H  
ATOM   1895  N   LYS A 373      -3.031  -9.078  13.494  1.00 27.52           N  
ATOM   1896  CA  LYS A 373      -2.908  -9.076  14.949  1.00 25.70           C  
ATOM   1897  C   LYS A 373      -4.264  -8.734  15.567  1.00 23.97           C  
ATOM   1898  O   LYS A 373      -5.101  -8.106  14.922  1.00 25.16           O  
ATOM   1899  CB  LYS A 373      -1.885  -8.011  15.396  1.00 26.72           C  
ATOM   1900  CG  LYS A 373      -0.450  -8.229  14.905  1.00 27.78           C  
ATOM   1901  CD  LYS A 373       0.489  -7.157  15.470  1.00 28.23           C  
ATOM   1902  CE  LYS A 373       1.874  -7.160  14.819  1.00 31.74           C  
ATOM   1903  NZ  LYS A 373       2.667  -8.328  15.232  1.00 35.02           N1+
ATOM   1904  H   LYS A 373      -3.611  -8.341  13.111  1.00  0.00           H  
ATOM   1905  HA  LYS A 373      -2.608 -10.059  15.315  1.00  0.00           H  
ATOM   1906  HB3 LYS A 373      -1.864  -7.961  16.483  1.00  0.00           H  
ATOM   1907  HB2 LYS A 373      -2.225  -7.030  15.075  1.00  0.00           H  
ATOM   1908  HG3 LYS A 373      -0.425  -8.190  13.816  1.00  0.00           H  
ATOM   1909  HG2 LYS A 373      -0.106  -9.222  15.194  1.00  0.00           H  
ATOM   1910  HD3 LYS A 373       0.586  -7.292  16.548  1.00  0.00           H  
ATOM   1911  HD2 LYS A 373       0.043  -6.174  15.347  1.00  0.00           H  
ATOM   1912  HE3 LYS A 373       2.414  -6.264  15.122  1.00  0.00           H  
ATOM   1913  HE2 LYS A 373       1.798  -7.132  13.732  1.00  0.00           H  
ATOM   1914  HZ1 LYS A 373       2.206  -9.184  14.965  1.00  0.00           H  
ATOM   1915  HZ2 LYS A 373       3.580  -8.267  14.788  1.00  0.00           H  
ATOM   1916  HZ3 LYS A 373       2.790  -8.288  16.238  1.00  0.00           H  
ATOM   1917  N   PHE A 374      -4.420  -9.071  16.854  1.00 24.96           N  
ATOM   1918  CA  PHE A 374      -5.516  -8.601  17.704  1.00 24.48           C  
ATOM   1919  C   PHE A 374      -5.482  -7.064  17.872  1.00 24.47           C  
ATOM   1920  O   PHE A 374      -4.529  -6.416  17.440  1.00 24.62           O  
ATOM   1921  CB  PHE A 374      -5.432  -9.339  19.059  1.00 25.48           C  
ATOM   1922  CG  PHE A 374      -5.589 -10.850  18.961  1.00 28.75           C  
ATOM   1923  CD1 PHE A 374      -6.874 -11.431  18.950  1.00 31.43           C  
ATOM   1924  CD2 PHE A 374      -4.470 -11.671  18.699  1.00 30.41           C  
ATOM   1925  CE1 PHE A 374      -7.018 -12.799  18.758  1.00 32.81           C  
ATOM   1926  CE2 PHE A 374      -4.637 -13.034  18.495  1.00 32.23           C  
ATOM   1927  CZ  PHE A 374      -5.904 -13.597  18.536  1.00 31.97           C  
ATOM   1928  H   PHE A 374      -3.673  -9.555  17.333  1.00  0.00           H  
ATOM   1929  HA  PHE A 374      -6.459  -8.857  17.221  1.00  0.00           H  
ATOM   1930  HB3 PHE A 374      -6.197  -8.962  19.739  1.00  0.00           H  
ATOM   1931  HB2 PHE A 374      -4.476  -9.124  19.537  1.00  0.00           H  
ATOM   1932  HD1 PHE A 374      -7.750 -10.816  19.091  1.00  0.00           H  
ATOM   1933  HD2 PHE A 374      -3.479 -11.247  18.650  1.00  0.00           H  
ATOM   1934  HE1 PHE A 374      -7.999 -13.246  18.769  1.00  0.00           H  
ATOM   1935  HE2 PHE A 374      -3.779 -13.656  18.292  1.00  0.00           H  
ATOM   1936  HZ  PHE A 374      -6.027 -14.659  18.376  1.00  0.00           H  
ATOM   1937  N   TRP A 375      -6.525  -6.488  18.477  1.00 25.25           N  
ATOM   1938  CA  TRP A 375      -6.595  -5.050  18.723  1.00 26.15           C  
ATOM   1939  C   TRP A 375      -7.455  -4.764  19.956  1.00 27.30           C  
ATOM   1940  O   TRP A 375      -8.237  -5.615  20.383  1.00 26.45           O  
ATOM   1941  CB  TRP A 375      -7.106  -4.319  17.462  1.00 26.62           C  
ATOM   1942  CG  TRP A 375      -8.560  -4.456  17.112  1.00 27.26           C  
ATOM   1943  CD1 TRP A 375      -9.536  -3.617  17.528  1.00 27.41           C  
ATOM   1944  CD2 TRP A 375      -9.234  -5.504  16.352  1.00 25.78           C  
ATOM   1945  NE1 TRP A 375     -10.758  -4.064  17.078  1.00 27.87           N  
ATOM   1946  CE2 TRP A 375     -10.636  -5.229  16.351  1.00 28.54           C  
ATOM   1947  CE3 TRP A 375      -8.808  -6.665  15.666  1.00 27.43           C  
ATOM   1948  CZ2 TRP A 375     -11.568  -6.065  15.713  1.00 27.32           C  
ATOM   1949  CZ3 TRP A 375      -9.734  -7.508  15.020  1.00 29.85           C  
ATOM   1950  CH2 TRP A 375     -11.110  -7.213  15.043  1.00 28.50           C  
ATOM   1951  H   TRP A 375      -7.314  -7.040  18.795  1.00  0.00           H  
ATOM   1952  HA  TRP A 375      -5.590  -4.686  18.945  1.00  0.00           H  
ATOM   1953  HB3 TRP A 375      -6.513  -4.607  16.594  1.00  0.00           H  
ATOM   1954  HB2 TRP A 375      -6.918  -3.259  17.600  1.00  0.00           H  
ATOM   1955  HD1 TRP A 375      -9.364  -2.740  18.135  1.00  0.00           H  
ATOM   1956  HE1 TRP A 375     -11.622  -3.581  17.282  1.00  0.00           H  
ATOM   1957  HE3 TRP A 375      -7.757  -6.912  15.639  1.00  0.00           H  
ATOM   1958  HZ2 TRP A 375     -12.623  -5.835  15.741  1.00  0.00           H  
ATOM   1959  HZ3 TRP A 375      -9.386  -8.390  14.504  1.00  0.00           H  
ATOM   1960  HH2 TRP A 375     -11.815  -7.866  14.551  1.00  0.00           H  
ATOM   1961  N   ILE A 376      -7.295  -3.544  20.488  1.00 25.86           N  
ATOM   1962  CA  ILE A 376      -8.123  -3.022  21.568  1.00 27.97           C  
ATOM   1963  C   ILE A 376      -8.648  -1.636  21.169  1.00 27.75           C  
ATOM   1964  O   ILE A 376      -7.866  -0.785  20.746  1.00 26.08           O  
ATOM   1965  CB  ILE A 376      -7.360  -2.952  22.928  1.00 26.82           C  
ATOM   1966  CG1 ILE A 376      -7.010  -4.374  23.424  1.00 28.88           C  
ATOM   1967  CG2 ILE A 376      -8.115  -2.185  24.040  1.00 27.56           C  
ATOM   1968  CD1 ILE A 376      -6.007  -4.421  24.585  1.00 30.49           C  
ATOM   1969  H   ILE A 376      -6.624  -2.901  20.092  1.00  0.00           H  
ATOM   1970  HA  ILE A 376      -8.984  -3.671  21.691  1.00  0.00           H  
ATOM   1971  HB  ILE A 376      -6.418  -2.436  22.747  1.00  0.00           H  
ATOM   1972 HG13 ILE A 376      -6.595  -4.968  22.614  1.00  0.00           H  
ATOM   1973 HG12 ILE A 376      -7.926  -4.889  23.710  1.00  0.00           H  
ATOM   1974 HG21 ILE A 376      -7.570  -2.204  24.981  1.00  0.00           H  
ATOM   1975 HG22 ILE A 376      -8.262  -1.133  23.799  1.00  0.00           H  
ATOM   1976 HG23 ILE A 376      -9.096  -2.621  24.229  1.00  0.00           H  
ATOM   1977 HD11 ILE A 376      -5.596  -5.425  24.690  1.00  0.00           H  
ATOM   1978 HD12 ILE A 376      -5.176  -3.734  24.428  1.00  0.00           H  
ATOM   1979 HD13 ILE A 376      -6.482  -4.174  25.533  1.00  0.00           H  
ATOM   1980  N   CYS A 377      -9.965  -1.446  21.334  1.00 28.89           N  
ATOM   1981  CA  CYS A 377     -10.643  -0.163  21.152  1.00 30.17           C  
ATOM   1982  C   CYS A 377     -10.863   0.492  22.519  1.00 29.24           C  
ATOM   1983  O   CYS A 377     -11.031  -0.220  23.506  1.00 26.96           O  
ATOM   1984  CB  CYS A 377     -12.004  -0.389  20.472  1.00 30.04           C  
ATOM   1985  SG  CYS A 377     -11.956  -1.285  18.901  1.00 33.93           S  
ATOM   1986  H   CYS A 377     -10.530  -2.201  21.697  1.00  0.00           H  
ATOM   1987  HA  CYS A 377     -10.042   0.503  20.531  1.00  0.00           H  
ATOM   1988  HB3 CYS A 377     -12.476   0.573  20.279  1.00  0.00           H  
ATOM   1989  HB2 CYS A 377     -12.679  -0.925  21.138  1.00  0.00           H  
ATOM   1990  N   LYS A 378     -10.896   1.830  22.534  1.00 28.53           N  
ATOM   1991  CA  LYS A 378     -11.135   2.653  23.714  1.00 29.01           C  
ATOM   1992  C   LYS A 378     -12.198   3.714  23.403  1.00 29.40           C  
ATOM   1993  O   LYS A 378     -12.123   4.369  22.363  1.00 26.95           O  
ATOM   1994  CB  LYS A 378      -9.805   3.294  24.161  1.00 27.89           C  
ATOM   1995  CG  LYS A 378      -9.916   4.236  25.379  1.00 26.85           C  
ATOM   1996  CD  LYS A 378      -8.587   4.917  25.719  1.00 27.69           C  
ATOM   1997  CE  LYS A 378      -8.708   5.884  26.902  1.00 28.90           C  
ATOM   1998  NZ  LYS A 378      -7.425   6.542  27.184  1.00 29.95           N1+
ATOM   1999  H   LYS A 378     -10.725   2.342  21.677  1.00  0.00           H  
ATOM   2000  HA  LYS A 378     -11.494   2.029  24.529  1.00  0.00           H  
ATOM   2001  HB3 LYS A 378      -9.378   3.850  23.325  1.00  0.00           H  
ATOM   2002  HB2 LYS A 378      -9.098   2.498  24.393  1.00  0.00           H  
ATOM   2003  HG3 LYS A 378     -10.273   3.671  26.242  1.00  0.00           H  
ATOM   2004  HG2 LYS A 378     -10.653   5.018  25.198  1.00  0.00           H  
ATOM   2005  HD3 LYS A 378      -8.212   5.449  24.844  1.00  0.00           H  
ATOM   2006  HD2 LYS A 378      -7.846   4.157  25.958  1.00  0.00           H  
ATOM   2007  HE3 LYS A 378      -9.024   5.346  27.793  1.00  0.00           H  
ATOM   2008  HE2 LYS A 378      -9.458   6.649  26.699  1.00  0.00           H  
ATOM   2009  HZ1 LYS A 378      -7.521   7.160  27.981  1.00  0.00           H  
ATOM   2010  HZ2 LYS A 378      -6.729   5.832  27.391  1.00  0.00           H  
ATOM   2011  HZ3 LYS A 378      -7.131   7.072  26.374  1.00  0.00           H  
ATOM   2012  N   LYS A 379     -13.113   3.912  24.361  1.00 28.91           N  
ATOM   2013  CA  LYS A 379     -14.023   5.053  24.422  1.00 31.93           C  
ATOM   2014  C   LYS A 379     -14.372   5.354  25.883  1.00 32.47           C  
ATOM   2015  O   LYS A 379     -14.196   4.493  26.745  1.00 31.49           O  
ATOM   2016  CB  LYS A 379     -15.270   4.818  23.539  1.00 33.74           C  
ATOM   2017  CG  LYS A 379     -16.217   3.682  23.970  1.00 36.52           C  
ATOM   2018  CD  LYS A 379     -17.408   3.566  23.008  1.00 38.92           C  
ATOM   2019  CE  LYS A 379     -18.337   2.386  23.309  1.00 43.69           C  
ATOM   2020  NZ  LYS A 379     -19.405   2.292  22.299  1.00 45.84           N1+
ATOM   2021  H   LYS A 379     -13.105   3.323  25.183  1.00  0.00           H  
ATOM   2022  HA  LYS A 379     -13.494   5.930  24.046  1.00  0.00           H  
ATOM   2023  HB3 LYS A 379     -14.944   4.639  22.517  1.00  0.00           H  
ATOM   2024  HB2 LYS A 379     -15.844   5.745  23.500  1.00  0.00           H  
ATOM   2025  HG3 LYS A 379     -16.588   3.857  24.981  1.00  0.00           H  
ATOM   2026  HG2 LYS A 379     -15.670   2.740  24.000  1.00  0.00           H  
ATOM   2027  HD3 LYS A 379     -17.047   3.489  21.983  1.00  0.00           H  
ATOM   2028  HD2 LYS A 379     -17.983   4.491  23.054  1.00  0.00           H  
ATOM   2029  HE3 LYS A 379     -18.784   2.494  24.297  1.00  0.00           H  
ATOM   2030  HE2 LYS A 379     -17.777   1.452  23.308  1.00  0.00           H  
ATOM   2031  HZ1 LYS A 379     -18.996   2.188  21.379  1.00  0.00           H  
ATOM   2032  HZ2 LYS A 379     -19.989   1.487  22.483  1.00  0.00           H  
ATOM   2033  HZ3 LYS A 379     -19.968   3.131  22.317  1.00  0.00           H  
ATOM   2034  N   SER A 380     -14.870   6.575  26.130  1.00 32.60           N  
ATOM   2035  CA  SER A 380     -15.325   7.030  27.445  1.00 36.42           C  
ATOM   2036  C   SER A 380     -16.552   6.250  27.942  1.00 33.33           C  
ATOM   2037  O   SER A 380     -17.423   5.900  27.143  1.00 37.71           O  
ATOM   2038  CB  SER A 380     -15.643   8.535  27.377  1.00 36.01           C  
ATOM   2039  OG  SER A 380     -14.447   9.286  27.327  1.00 45.06           O  
ATOM   2040  H   SER A 380     -14.975   7.236  25.374  1.00  0.00           H  
ATOM   2041  HA  SER A 380     -14.521   6.871  28.164  1.00  0.00           H  
ATOM   2042  HB3 SER A 380     -16.194   8.855  28.263  1.00  0.00           H  
ATOM   2043  HB2 SER A 380     -16.267   8.773  26.514  1.00  0.00           H  
ATOM   2044  HG  SER A 380     -13.980   9.171  28.159  1.00  0.00           H  
ATOM   2045  N   ALA A 381     -16.602   6.026  29.264  1.00 36.30           N  
ATOM   2046  CA  ALA A 381     -17.747   5.425  29.938  1.00 39.03           C  
ATOM   2047  C   ALA A 381     -18.915   6.414  30.075  1.00 42.07           C  
ATOM   2048  O   ALA A 381     -18.696   7.617  30.222  1.00 42.80           O  
ATOM   2049  CB  ALA A 381     -17.305   4.905  31.314  1.00 41.28           C  
ATOM   2050  H   ALA A 381     -15.848   6.339  29.861  1.00  0.00           H  
ATOM   2051  HA  ALA A 381     -18.082   4.579  29.340  1.00  0.00           H  
ATOM   2052  HB1 ALA A 381     -18.121   4.389  31.818  1.00  0.00           H  
ATOM   2053  HB2 ALA A 381     -16.482   4.195  31.220  1.00  0.00           H  
ATOM   2054  HB3 ALA A 381     -16.975   5.717  31.964  1.00  0.00           H  
ATOM   2055  N   ALA A 382     -20.137   5.861  30.051  1.00 48.00           N  
ATOM   2056  CA  ALA A 382     -21.387   6.562  30.322  1.00 57.00           C  
ATOM   2057  C   ALA A 382     -21.484   6.942  31.807  1.00 58.08           C  
ATOM   2058  O   ALA A 382     -21.173   6.118  32.669  1.00 51.66           O  
ATOM   2059  CB  ALA A 382     -22.560   5.655  29.918  1.00 57.25           C  
ATOM   2060  H   ALA A 382     -20.211   4.856  29.958  1.00  0.00           H  
ATOM   2061  HA  ALA A 382     -21.417   7.467  29.711  1.00  0.00           H  
ATOM   2062  HB1 ALA A 382     -23.517   6.148  30.091  1.00  0.00           H  
ATOM   2063  HB2 ALA A 382     -22.511   5.396  28.860  1.00  0.00           H  
ATOM   2064  HB3 ALA A 382     -22.563   4.723  30.485  1.00  0.00           H  
ATOM   2065  N   SER A 383     -21.923   8.183  32.069  1.00 68.68           N  
ATOM   2066  CA  SER A 383     -22.122   8.711  33.416  1.00 78.14           C  
ATOM   2067  C   SER A 383     -23.398   8.129  34.042  1.00 79.21           C  
ATOM   2068  O   SER A 383     -24.490   8.402  33.544  1.00 70.13           O  
ATOM   2069  CB  SER A 383     -22.178  10.250  33.364  1.00 75.92           C  
ATOM   2070  OG  SER A 383     -20.870  10.781  33.299  1.00 76.03           O  
ATOM   2071  H   SER A 383     -22.173   8.796  31.307  1.00  0.00           H  
ATOM   2072  HA  SER A 383     -21.275   8.420  34.043  1.00  0.00           H  
ATOM   2073  HB3 SER A 383     -22.641  10.652  34.266  1.00  0.00           H  
ATOM   2074  HB2 SER A 383     -22.769  10.605  32.519  1.00  0.00           H  
ATOM   2075  HG  SER A 383     -20.481  10.539  32.455  1.00  0.00           H  
ATOM   2076  N   CYS A 384     -23.220   7.341  35.113  1.00 84.34           N  
ATOM   2077  CA  CYS A 384     -24.306   6.719  35.876  1.00 96.18           C  
ATOM   2078  C   CYS A 384     -24.361   7.246  37.322  1.00 98.40           C  
ATOM   2079  O   CYS A 384     -25.430   7.180  37.928  1.00 84.38           O  
ATOM   2080  CB  CYS A 384     -24.136   5.185  35.859  1.00 95.03           C  
ATOM   2081  SG  CYS A 384     -24.055   4.402  34.220  1.00100.23           S  
ATOM   2082  H   CYS A 384     -22.282   7.133  35.422  1.00  0.00           H  
ATOM   2083  HA  CYS A 384     -25.271   6.958  35.427  1.00  0.00           H  
ATOM   2084  HB3 CYS A 384     -24.965   4.721  36.396  1.00  0.00           H  
ATOM   2085  HB2 CYS A 384     -23.230   4.903  36.396  1.00  0.00           H  
ATOM   2086  N   NMA A 384A    -23.237   7.776  37.838  1.00  0.00           N  
ATOM   2087  CA  NMA A 384A    -23.121   8.328  39.182  1.00  0.00           C  
ATOM   2088  H   NMA A 384A    -22.406   7.808  37.267  1.00  0.00           H  
ATOM   2089 1HA  NMA A 384A    -24.070   8.364  39.718  1.00  0.00           H  
ATOM   2090 2HA  NMA A 384A    -22.424   7.729  39.768  1.00  0.00           H  
ATOM   2091 3HA  NMA A 384A    -22.730   9.344  39.128  1.00  0.00           H  
TER    2092      NMA A 384A
HETATM 2093  C4  EZ8 A1001      11.568  -6.675  16.069  1.00 30.75           C  
HETATM 2094  C5  EZ8 A1001      12.668  -7.775  16.064  1.00 29.78           C  
HETATM 2095  C6  EZ8 A1001      13.289  -8.040  17.455  1.00 31.49           C  
HETATM 2096  N2  EZ8 A1001       9.217  -8.718  15.212  1.00 27.44           N  
HETATM 2097  C3  EZ8 A1001      10.700  -6.728  14.802  1.00 29.48           C  
HETATM 2098  CBU EZ8 A1001      13.506  -9.436  13.084  1.00 35.33           C  
HETATM 2099  O1  EZ8 A1001      12.373  -8.616  13.348  1.00 33.49           O  
HETATM 2100  C1  EZ8 A1001      11.533  -9.066  14.370  1.00 30.23           C  
HETATM 2101  O5  EZ8 A1001      12.160  -9.048  15.628  1.00 26.40           O  
HETATM 2102  O6  EZ8 A1001      14.089  -6.970  17.917  1.00 34.29           O  
HETATM 2103  O4  EZ8 A1001      12.116  -5.370  16.124  1.00 30.09           O  
HETATM 2104  O3  EZ8 A1001       9.581  -5.873  14.924  1.00 29.45           O  
HETATM 2105  C2  EZ8 A1001      10.293  -8.156  14.383  1.00 28.12           C  
HETATM 2106  CAR EZ8 A1001       7.928  -8.987  14.835  1.00 31.65           C  
HETATM 2107  NBD EZ8 A1001       9.393  -9.038  16.501  1.00 29.99           N  
HETATM 2108  NBC EZ8 A1001       8.190  -9.547  16.953  1.00 33.12           N  
HETATM 2109  CBP EZ8 A1001       7.316  -9.524  15.959  1.00 35.09           C  
HETATM 2110  CAS EZ8 A1001       5.891 -10.001  16.138  1.00 39.91           C  
HETATM 2111  NAA EZ8 A1001       5.316  -9.370  17.413  1.00 43.58           N1+
HETATM 2112  C1  EZ8 A1001      14.406  -8.695  12.092  1.00  0.00           C  
HETATM 2113 CL1  EZ8 A1001      15.812  -9.699  11.653  1.00  0.00          Cl  
HETATM 2114  H4  EZ8 A1001      10.930  -6.798  16.947  1.00  0.00           H  
HETATM 2115  H5  EZ8 A1001      13.466  -7.495  15.373  1.00  0.00           H  
HETATM 2116  H61 EZ8 A1001      13.943  -8.911  17.400  1.00  0.00           H  
HETATM 2117  H62 EZ8 A1001      12.517  -8.260  18.193  1.00  0.00           H  
HETATM 2118  H3  EZ8 A1001      11.286  -6.313  13.976  1.00  0.00           H  
HETATM 2119  HBU EZ8 A1001      13.185 -10.390  12.664  1.00  0.00           H  
HETATM 2120  H1  EZ8 A1001      11.280 -10.117  14.201  1.00  0.00           H  
HETATM 2121  HO6 EZ8 A1001      13.521  -6.281  18.299  1.00  0.00           H  
HETATM 2122  HO4 EZ8 A1001      12.371  -5.169  17.053  1.00  0.00           H  
HETATM 2123  HO3 EZ8 A1001       9.316  -5.633  14.000  1.00  0.00           H  
HETATM 2124  H2  EZ8 A1001       9.921  -8.113  13.357  1.00  0.00           H  
HETATM 2125  HAR EZ8 A1001       7.578  -8.780  13.835  1.00  0.00           H  
HETATM 2126 HAS1 EZ8 A1001       5.816 -11.078  16.297  1.00  0.00           H  
HETATM 2127 HAS2 EZ8 A1001       5.227  -9.708  15.324  1.00  0.00           H  
HETATM 2128 HAA1 EZ8 A1001       4.398  -9.725  17.642  1.00  0.00           H  
HETATM 2129 HAA2 EZ8 A1001       5.942  -9.587  18.171  1.00  0.00           H  
HETATM 2130 HAA3 EZ8 A1001       5.250  -8.351  17.324  1.00  0.00           H  
HETATM 2131 HBU1 EZ8 A1001      14.063  -9.650  13.998  1.00  0.00           H  
HETATM 2132  H1  EZ8 A1001      13.871  -8.450  11.174  1.00  0.00           H  
HETATM 2133  H2  EZ8 A1001      14.785  -7.770  12.524  1.00  0.00           H  
HETATM 2134 CA    CA A1002      10.376  -3.585  15.719  1.00 30.01          Ca2+
CONECT    1    4    5    6
CONECT    4    1
CONECT    5    1
CONECT    6    1
CONECT   12 2081
CONECT   53  232
CONECT  232   53
CONECT  508 1985
CONECT 1669 1847
CONECT 1847 1669
CONECT 1985  508
CONECT 2078 2086
CONECT 2081   12
CONECT 2086 2078
CONECT 2093 2094 2097 2103 2114
CONECT 2094 2093 2095 2101 2115
CONECT 2095 2094 2102 2116 2117
CONECT 2096 2105 2106 2107
CONECT 2097 2093 2104 2105 2118
CONECT 2098 2099 2119 2131 2112
CONECT 2099 2098 2100
CONECT 2100 2099 2101 2105 2120
CONECT 2101 2094 2100
CONECT 2102 2095 2121
CONECT 2103 2093 2122
CONECT 2104 2097 2123
CONECT 2105 2096 2097 2100 2124
CONECT 2106 2096 2109 2125
CONECT 2106 2109
CONECT 2107 2096 2108
CONECT 2107 2108
CONECT 2108 2107 2109
CONECT 2108 2107
CONECT 2109 2106 2108 2110
CONECT 2109 2106
CONECT 2110 2109 2111 2126 2127
CONECT 2111 2110 2128 2129 2130
CONECT 2114 2093
CONECT 2115 2094
CONECT 2116 2095
CONECT 2117 2095
CONECT 2118 2097
CONECT 2119 2098
CONECT 2120 2100
CONECT 2121 2102
CONECT 2122 2103
CONECT 2123 2104
CONECT 2124 2105
CONECT 2125 2106
CONECT 2126 2110
CONECT 2127 2110
CONECT 2128 2111
CONECT 2129 2111
CONECT 2130 2111
CONECT 2131 2098
CONECT 2112 2098 2132 2133 2113
CONECT 2132 2112
CONECT 2133 2112
CONECT 2113 2112
END   
