# Supplementary material for: Increasing the Chemical Space of L-SIGN Specific Glycomimetics
Source: J Med Chem. 2025 Oct 18;68(21):22530–46. doi: 10.1021/acs.jmedchem.5c01448 (PMC12621191; doi:10.1021/acs.jmedchem.5c01448)
Supplement: Supplementary file 3 [file jm5c01448_si_003.csv]

Compounds		SMILES										L-SIGN IC50 (�M)	DC-SIGN IC50 (�M)	Sel.a	pKab
2	Man89	OC[C@H]1O[C@H](OCCCl)[C@@H](N2C=C(CNC3=NC=CC=N3)N=N2)[C@@H](O)[C@@H]1O										602.0 + 0.5	798 + 16	1	3.50
3	Man98	OC[C@H]1O[C@H](OCCCl)[C@@H](N2C=C(CNC3=NC(OC)=NC(OC)=N3)N=N2)[C@@H](O)[C@@H]1O										453.0 + 0.4	555 + 14	1	0.44
4	Man96	OC[C@H]1O[C@H](OCCCl)[C@@H](N2C=C(CNC3=NCCN3)N=N2)[C@@H](O)[C@@H]1O										15.00 + 0.01	1133 + 26	76	11.42
5	Man102	OC[C@H]1O[C@H](OCCCl)[C@@H](N2C=C(CNC3=NCCCN3)N=N2)[C@@H](O)[C@@H]1O										12.00 + 0.01	1129 + 55	94	12.86
6	Man100	OC[C@H]1O[C@H](OCCCl)[C@@H](N2C=C(CNC3=NC=CC(N3)=O)N=N2)[C@@H](O)[C@@H]1O										30.0 + 0.2	750 + 29	25	3.46
7	Man101	OC[C@H]1O[C@H](OCCCl)[C@@H](N2C=C(CNC3=CC=NC(N3)=O)N=N2)[C@@H](O)[C@@H]1O										130 + 1	692 + 8	5	3.98
8	Man99	OC[C@H]1O[C@H](OCCCl)[C@@H](N2C=C(CNC3=NC=CC=C3)N=N2)[C@@H](O)[C@@H]1O										101.0 + 0.2	822 + 16	8	6.90
9	Man97	OC[C@H]1O[C@H](OCCCl)[C@@H](N2C=C(CNC3=NC=CN3)N=N2)[C@@H](O)[C@@H]1O										18.0 + 0.1	895 + 8	50	8.40
10	Man94	OC[C@H]1O[C@H](OCCCl)[C@@H](N2C=C(CNC3=NC4=C(C=CC=C4)N3)N=N2)[C@@H](O)[C@@H]1O										48.0 + 0.4	779 + 24	16	6.79
11	Man103	OC[C@H]1O[C@H](OCCCl)[C@@H](N2C=C(CNC3=NC4=C(C=CC(OC)=C4)N3)N=N2)[C@@H](O)[C@@H]1O										51.6 + 0.7	602 + 12	12	6.95
51	Man79	OC[C@H]1O[C@H](OCCCl)[C@@H](N2C=C(CN)N=N2)[C@@H](O)[C@@H]1O										278 + 7	318 + 1	1	7.98
Man84	Man84	OC[C@H]1O[C@H](OCCCl)[C@@H](N2C=C(CNC(N)=N)N=N2)[C@@H](O)[C@@H]1O										19.00 + 0.02	1162 + 25	61	10.56
a IC50 for DC-SIGN vs. L-SIGN. b. calculated for the conjugated acid of the heterocyclic fragment by Epik, vers. 4.3011 (Schrodinger 2018)
